# Supplementary material for: Microbiota fingerprints lose individually identifying features over time
Source: Microbiome. 2017 Jan 9;5:1. doi: 10.1186/s40168-016-0209-7 (PMC5234115; doi:10.1186/s40168-016-0209-7)
Supplement: Additional file 2: Table S2. — OTU table. Final OTU table generated from the sequencing data, following all quality control steps. ‘Count’ gives the number of reads for a given OTU identified in a given sample. For skin samples, indicator value, indicator p value, and whether the OTU was a member of a hitting set for that individual in that season are indicated. ‘NA’ values indicate properties not relevant to a given sample (e.g. air samples are not associated with an individual). (TSV 30906 kb) [file 40168_2016_209_MOESM2_ESM.tsv]

Season	Type	Location	Individual	Area	OTU	Domain	Phylum	Class	Order	Family	Genus	Species	Count	Indicator value	Indicator value p	Hitting set
Autumn	Air	Admiralty A	NA	Bedroom	OTU_10	Bacteria	Firmicutes	Bacilli	Lactobacillales	Streptococcaceae	Streptococcus	NA	2	NA	NA	NA
Spring	Air	Admiralty A	NA	Bedroom	OTU_10	Bacteria	Firmicutes	Bacilli	Lactobacillales	Streptococcaceae	Streptococcus	NA	2	NA	NA	NA
Summer	Air	Admiralty A	NA	Bedroom	OTU_10	Bacteria	Firmicutes	Bacilli	Lactobacillales	Streptococcaceae	Streptococcus	NA	3	NA	NA	NA
Autumn	Air	Admiralty A	NA	Kitchen	OTU_10	Bacteria	Firmicutes	Bacilli	Lactobacillales	Streptococcaceae	Streptococcus	NA	4	NA	NA	NA
Spring	Air	Admiralty A	NA	Kitchen	OTU_10	Bacteria	Firmicutes	Bacilli	Lactobacillales	Streptococcaceae	Streptococcus	NA	2	NA	NA	NA
Summer	Air	Admiralty A	NA	Kitchen	OTU_10	Bacteria	Firmicutes	Bacilli	Lactobacillales	Streptococcaceae	Streptococcus	NA	5	NA	NA	NA
Winter	Air	Admiralty A	NA	Kitchen	OTU_10	Bacteria	Firmicutes	Bacilli	Lactobacillales	Streptococcaceae	Streptococcus	NA	15	NA	NA	NA
Autumn	Air	Admiralty A	NA	Living Room	OTU_10	Bacteria	Firmicutes	Bacilli	Lactobacillales	Streptococcaceae	Streptococcus	NA	5	NA	NA	NA
Summer	Air	Admiralty A	NA	Living Room	OTU_10	Bacteria	Firmicutes	Bacilli	Lactobacillales	Streptococcaceae	Streptococcus	NA	4	NA	NA	NA
Winter	Air	Admiralty A	NA	Living Room	OTU_10	Bacteria	Firmicutes	Bacilli	Lactobacillales	Streptococcaceae	Streptococcus	NA	19	NA	NA	NA
Autumn	Air	Admiralty A	NA	Toilet	OTU_10	Bacteria	Firmicutes	Bacilli	Lactobacillales	Streptococcaceae	Streptococcus	NA	18	NA	NA	NA
Spring	Air	Admiralty A	NA	Toilet	OTU_10	Bacteria	Firmicutes	Bacilli	Lactobacillales	Streptococcaceae	Streptococcus	NA	2	NA	NA	NA
Summer	Air	Admiralty A	NA	Toilet	OTU_10	Bacteria	Firmicutes	Bacilli	Lactobacillales	Streptococcaceae	Streptococcus	NA	4	NA	NA	NA
Winter	Air	Admiralty A	NA	Toilet	OTU_10	Bacteria	Firmicutes	Bacilli	Lactobacillales	Streptococcaceae	Streptococcus	NA	1	NA	NA	NA
Autumn	Surface	Admiralty A	NA	Bed Headboard	OTU_10	Bacteria	Firmicutes	Bacilli	Lactobacillales	Streptococcaceae	Streptococcus	NA	14	NA	NA	NA
Spring	Surface	Admiralty A	NA	Bed Headboard	OTU_10	Bacteria	Firmicutes	Bacilli	Lactobacillales	Streptococcaceae	Streptococcus	NA	17	NA	NA	NA
Summer	Surface	Admiralty A	NA	Bed Headboard	OTU_10	Bacteria	Firmicutes	Bacilli	Lactobacillales	Streptococcaceae	Streptococcus	NA	59	NA	NA	NA
Winter	Surface	Admiralty A	NA	Bed Headboard	OTU_10	Bacteria	Firmicutes	Bacilli	Lactobacillales	Streptococcaceae	Streptococcus	NA	55	NA	NA	NA
Autumn	Surface	Admiralty A	NA	Blanket	OTU_10	Bacteria	Firmicutes	Bacilli	Lactobacillales	Streptococcaceae	Streptococcus	NA	35	NA	NA	NA
Spring	Surface	Admiralty A	NA	Blanket	OTU_10	Bacteria	Firmicutes	Bacilli	Lactobacillales	Streptococcaceae	Streptococcus	NA	20	NA	NA	NA
Summer	Surface	Admiralty A	NA	Blanket	OTU_10	Bacteria	Firmicutes	Bacilli	Lactobacillales	Streptococcaceae	Streptococcus	NA	39	NA	NA	NA
Winter	Surface	Admiralty A	NA	Blanket	OTU_10	Bacteria	Firmicutes	Bacilli	Lactobacillales	Streptococcaceae	Streptococcus	NA	26	NA	NA	NA
Autumn	Surface	Admiralty A	NA	Fridge Door Seal	OTU_10	Bacteria	Firmicutes	Bacilli	Lactobacillales	Streptococcaceae	Streptococcus	NA	51	NA	NA	NA
Spring	Surface	Admiralty A	NA	Fridge Door Seal	OTU_10	Bacteria	Firmicutes	Bacilli	Lactobacillales	Streptococcaceae	Streptococcus	NA	156	NA	NA	NA
Summer	Surface	Admiralty A	NA	Fridge Door Seal	OTU_10	Bacteria	Firmicutes	Bacilli	Lactobacillales	Streptococcaceae	Streptococcus	NA	69	NA	NA	NA
Winter	Surface	Admiralty A	NA	Fridge Door Seal	OTU_10	Bacteria	Firmicutes	Bacilli	Lactobacillales	Streptococcaceae	Streptococcus	NA	79	NA	NA	NA
Autumn	Surface	Admiralty A	NA	Kitchen Ventilator	OTU_10	Bacteria	Firmicutes	Bacilli	Lactobacillales	Streptococcaceae	Streptococcus	NA	36	NA	NA	NA
Spring	Surface	Admiralty A	NA	Kitchen Ventilator	OTU_10	Bacteria	Firmicutes	Bacilli	Lactobacillales	Streptococcaceae	Streptococcus	NA	49	NA	NA	NA
Summer	Surface	Admiralty A	NA	Kitchen Ventilator	OTU_10	Bacteria	Firmicutes	Bacilli	Lactobacillales	Streptococcaceae	Streptococcus	NA	40	NA	NA	NA
Winter	Surface	Admiralty A	NA	Kitchen Ventilator	OTU_10	Bacteria	Firmicutes	Bacilli	Lactobacillales	Streptococcaceae	Streptococcus	NA	46	NA	NA	NA
Autumn	Surface	Admiralty A	NA	Remote Control	OTU_10	Bacteria	Firmicutes	Bacilli	Lactobacillales	Streptococcaceae	Streptococcus	NA	83	NA	NA	NA
Spring	Surface	Admiralty A	NA	Remote Control	OTU_10	Bacteria	Firmicutes	Bacilli	Lactobacillales	Streptococcaceae	Streptococcus	NA	44	NA	NA	NA
Summer	Surface	Admiralty A	NA	Remote Control	OTU_10	Bacteria	Firmicutes	Bacilli	Lactobacillales	Streptococcaceae	Streptococcus	NA	164	NA	NA	NA
Winter	Surface	Admiralty A	NA	Remote Control	OTU_10	Bacteria	Firmicutes	Bacilli	Lactobacillales	Streptococcaceae	Streptococcus	NA	157	NA	NA	NA
Autumn	Surface	Admiralty A	NA	TV Screen	OTU_10	Bacteria	Firmicutes	Bacilli	Lactobacillales	Streptococcaceae	Streptococcus	NA	32	NA	NA	NA
Spring	Surface	Admiralty A	NA	TV Screen	OTU_10	Bacteria	Firmicutes	Bacilli	Lactobacillales	Streptococcaceae	Streptococcus	NA	66	NA	NA	NA
Summer	Surface	Admiralty A	NA	TV Screen	OTU_10	Bacteria	Firmicutes	Bacilli	Lactobacillales	Streptococcaceae	Streptococcus	NA	132	NA	NA	NA
Winter	Surface	Admiralty A	NA	TV Screen	OTU_10	Bacteria	Firmicutes	Bacilli	Lactobacillales	Streptococcaceae	Streptococcus	NA	30	NA	NA	NA
Autumn	Surface	Admiralty A	NA	Shower Curtain	OTU_10	Bacteria	Firmicutes	Bacilli	Lactobacillales	Streptococcaceae	Streptococcus	NA	8	NA	NA	NA
Spring	Surface	Admiralty A	NA	Shower Curtain	OTU_10	Bacteria	Firmicutes	Bacilli	Lactobacillales	Streptococcaceae	Streptococcus	NA	11	NA	NA	NA
Summer	Surface	Admiralty A	NA	Shower Curtain	OTU_10	Bacteria	Firmicutes	Bacilli	Lactobacillales	Streptococcaceae	Streptococcus	NA	52	NA	NA	NA
Winter	Surface	Admiralty A	NA	Shower Curtain	OTU_10	Bacteria	Firmicutes	Bacilli	Lactobacillales	Streptococcaceae	Streptococcus	NA	24	NA	NA	NA
Autumn	Surface	Admiralty A	NA	Toilet Flush Button	OTU_10	Bacteria	Firmicutes	Bacilli	Lactobacillales	Streptococcaceae	Streptococcus	NA	34	NA	NA	NA
Spring	Surface	Admiralty A	NA	Toilet Flush Button	OTU_10	Bacteria	Firmicutes	Bacilli	Lactobacillales	Streptococcaceae	Streptococcus	NA	11	NA	NA	NA
Summer	Surface	Admiralty A	NA	Toilet Flush Button	OTU_10	Bacteria	Firmicutes	Bacilli	Lactobacillales	Streptococcaceae	Streptococcus	NA	29	NA	NA	NA
Winter	Surface	Admiralty A	NA	Toilet Flush Button	OTU_10	Bacteria	Firmicutes	Bacilli	Lactobacillales	Streptococcaceae	Streptococcus	NA	10	NA	NA	NA
Autumn	Skin	Admiralty A	Admiralty A z	Forehead	OTU_10	Bacteria	Firmicutes	Bacilli	Lactobacillales	Streptococcaceae	Streptococcus	NA	44	0.012539874601254	0.001	FALSE
Spring	Skin	Admiralty A	Admiralty A z	Forehead	OTU_10	Bacteria	Firmicutes	Bacilli	Lactobacillales	Streptococcaceae	Streptococcus	NA	30	0.0123748762512375	0.001	FALSE
Summer	Skin	Admiralty A	Admiralty A z	Forehead	OTU_10	Bacteria	Firmicutes	Bacilli	Lactobacillales	Streptococcaceae	Streptococcus	NA	56	0.013309866901331	0.001	FALSE
Winter	Skin	Admiralty A	Admiralty A z	Forehead	OTU_10	Bacteria	Firmicutes	Bacilli	Lactobacillales	Streptococcaceae	Streptococcus	NA	9	0.0185348146518535	0.001	FALSE
Autumn	Skin	Admiralty A	Admiralty A z	Left Forearm	OTU_10	Bacteria	Firmicutes	Bacilli	Lactobacillales	Streptococcaceae	Streptococcus	NA	51	0.012539874601254	0.001	FALSE
Spring	Skin	Admiralty A	Admiralty A z	Left Forearm	OTU_10	Bacteria	Firmicutes	Bacilli	Lactobacillales	Streptococcaceae	Streptococcus	NA	100	0.0123748762512375	0.001	FALSE
Summer	Skin	Admiralty A	Admiralty A z	Left Forearm	OTU_10	Bacteria	Firmicutes	Bacilli	Lactobacillales	Streptococcaceae	Streptococcus	NA	51	0.013309866901331	0.001	FALSE
Winter	Skin	Admiralty A	Admiralty A z	Left Forearm	OTU_10	Bacteria	Firmicutes	Bacilli	Lactobacillales	Streptococcaceae	Streptococcus	NA	28	0.0185348146518535	0.001	FALSE
Autumn	Skin	Admiralty A	Admiralty A z	Left Palm	OTU_10	Bacteria	Firmicutes	Bacilli	Lactobacillales	Streptococcaceae	Streptococcus	NA	69	0.012539874601254	0.001	FALSE
Spring	Skin	Admiralty A	Admiralty A z	Left Palm	OTU_10	Bacteria	Firmicutes	Bacilli	Lactobacillales	Streptococcaceae	Streptococcus	NA	37	0.0123748762512375	0.001	FALSE
Summer	Skin	Admiralty A	Admiralty A z	Left Palm	OTU_10	Bacteria	Firmicutes	Bacilli	Lactobacillales	Streptococcaceae	Streptococcus	NA	52	0.013309866901331	0.001	FALSE
Winter	Skin	Admiralty A	Admiralty A z	Left Palm	OTU_10	Bacteria	Firmicutes	Bacilli	Lactobacillales	Streptococcaceae	Streptococcus	NA	47	0.0185348146518535	0.001	FALSE
Autumn	Skin	Admiralty A	Admiralty A z	Right Forearm	OTU_10	Bacteria	Firmicutes	Bacilli	Lactobacillales	Streptococcaceae	Streptococcus	NA	38	0.012539874601254	0.001	FALSE
Spring	Skin	Admiralty A	Admiralty A z	Right Forearm	OTU_10	Bacteria	Firmicutes	Bacilli	Lactobacillales	Streptococcaceae	Streptococcus	NA	27	0.0123748762512375	0.001	FALSE
Summer	Skin	Admiralty A	Admiralty A z	Right Forearm	OTU_10	Bacteria	Firmicutes	Bacilli	Lactobacillales	Streptococcaceae	Streptococcus	NA	61	0.013309866901331	0.001	FALSE
Winter	Skin	Admiralty A	Admiralty A z	Right Forearm	OTU_10	Bacteria	Firmicutes	Bacilli	Lactobacillales	Streptococcaceae	Streptococcus	NA	191	0.0185348146518535	0.001	FALSE
Autumn	Skin	Admiralty A	Admiralty A z	Right Palm	OTU_10	Bacteria	Firmicutes	Bacilli	Lactobacillales	Streptococcaceae	Streptococcus	NA	26	0.012539874601254	0.001	FALSE
Spring	Skin	Admiralty A	Admiralty A z	Right Palm	OTU_10	Bacteria	Firmicutes	Bacilli	Lactobacillales	Streptococcaceae	Streptococcus	NA	31	0.0123748762512375	0.001	FALSE
Summer	Skin	Admiralty A	Admiralty A z	Right Palm	OTU_10	Bacteria	Firmicutes	Bacilli	Lactobacillales	Streptococcaceae	Streptococcus	NA	22	0.013309866901331	0.001	FALSE
Winter	Skin	Admiralty A	Admiralty A z	Right Palm	OTU_10	Bacteria	Firmicutes	Bacilli	Lactobacillales	Streptococcaceae	Streptococcus	NA	62	0.0185348146518535	0.001	FALSE
Autumn	Air	Fortress Hill	NA	Bedroom	OTU_10	Bacteria	Firmicutes	Bacilli	Lactobacillales	Streptococcaceae	Streptococcus	NA	3	NA	NA	NA
Spring	Air	Fortress Hill	NA	Bedroom	OTU_10	Bacteria	Firmicutes	Bacilli	Lactobacillales	Streptococcaceae	Streptococcus	NA	1	NA	NA	NA
Summer	Air	Fortress Hill	NA	Bedroom	OTU_10	Bacteria	Firmicutes	Bacilli	Lactobacillales	Streptococcaceae	Streptococcus	NA	8	NA	NA	NA
Winter	Air	Fortress Hill	NA	Bedroom	OTU_10	Bacteria	Firmicutes	Bacilli	Lactobacillales	Streptococcaceae	Streptococcus	NA	4	NA	NA	NA
Autumn	Air	Fortress Hill	NA	Kitchen	OTU_10	Bacteria	Firmicutes	Bacilli	Lactobacillales	Streptococcaceae	Streptococcus	NA	5	NA	NA	NA
Spring	Air	Fortress Hill	NA	Kitchen	OTU_10	Bacteria	Firmicutes	Bacilli	Lactobacillales	Streptococcaceae	Streptococcus	NA	4	NA	NA	NA
Summer	Air	Fortress Hill	NA	Kitchen	OTU_10	Bacteria	Firmicutes	Bacilli	Lactobacillales	Streptococcaceae	Streptococcus	NA	6	NA	NA	NA
Winter	Air	Fortress Hill	NA	Kitchen	OTU_10	Bacteria	Firmicutes	Bacilli	Lactobacillales	Streptococcaceae	Streptococcus	NA	13	NA	NA	NA
Autumn	Air	Fortress Hill	NA	Living Room	OTU_10	Bacteria	Firmicutes	Bacilli	Lactobacillales	Streptococcaceae	Streptococcus	NA	2	NA	NA	NA
Spring	Air	Fortress Hill	NA	Living Room	OTU_10	Bacteria	Firmicutes	Bacilli	Lactobacillales	Streptococcaceae	Streptococcus	NA	1	NA	NA	NA
Summer	Air	Fortress Hill	NA	Living Room	OTU_10	Bacteria	Firmicutes	Bacilli	Lactobacillales	Streptococcaceae	Streptococcus	NA	1	NA	NA	NA
Winter	Air	Fortress Hill	NA	Living Room	OTU_10	Bacteria	Firmicutes	Bacilli	Lactobacillales	Streptococcaceae	Streptococcus	NA	24	NA	NA	NA
Autumn	Air	Fortress Hill	NA	Toilet	OTU_10	Bacteria	Firmicutes	Bacilli	Lactobacillales	Streptococcaceae	Streptococcus	NA	3	NA	NA	NA
Spring	Air	Fortress Hill	NA	Toilet	OTU_10	Bacteria	Firmicutes	Bacilli	Lactobacillales	Streptococcaceae	Streptococcus	NA	21	NA	NA	NA
Summer	Air	Fortress Hill	NA	Toilet	OTU_10	Bacteria	Firmicutes	Bacilli	Lactobacillales	Streptococcaceae	Streptococcus	NA	9	NA	NA	NA
Winter	Air	Fortress Hill	NA	Toilet	OTU_10	Bacteria	Firmicutes	Bacilli	Lactobacillales	Streptococcaceae	Streptococcus	NA	9	NA	NA	NA
Autumn	Surface	Fortress Hill	NA	Bed Headboard	OTU_10	Bacteria	Firmicutes	Bacilli	Lactobacillales	Streptococcaceae	Streptococcus	NA	5	NA	NA	NA
Spring	Surface	Fortress Hill	NA	Bed Headboard	OTU_10	Bacteria	Firmicutes	Bacilli	Lactobacillales	Streptococcaceae	Streptococcus	NA	17	NA	NA	NA
Summer	Surface	Fortress Hill	NA	Bed Headboard	OTU_10	Bacteria	Firmicutes	Bacilli	Lactobacillales	Streptococcaceae	Streptococcus	NA	4	NA	NA	NA
Winter	Surface	Fortress Hill	NA	Bed Headboard	OTU_10	Bacteria	Firmicutes	Bacilli	Lactobacillales	Streptococcaceae	Streptococcus	NA	30	NA	NA	NA
Autumn	Surface	Fortress Hill	NA	Blanket	OTU_10	Bacteria	Firmicutes	Bacilli	Lactobacillales	Streptococcaceae	Streptococcus	NA	11	NA	NA	NA
Spring	Surface	Fortress Hill	NA	Blanket	OTU_10	Bacteria	Firmicutes	Bacilli	Lactobacillales	Streptococcaceae	Streptococcus	NA	24	NA	NA	NA
Summer	Surface	Fortress Hill	NA	Blanket	OTU_10	Bacteria	Firmicutes	Bacilli	Lactobacillales	Streptococcaceae	Streptococcus	NA	24	NA	NA	NA
Winter	Surface	Fortress Hill	NA	Blanket	OTU_10	Bacteria	Firmicutes	Bacilli	Lactobacillales	Streptococcaceae	Streptococcus	NA	6	NA	NA	NA
Autumn	Surface	Fortress Hill	NA	Fridge Door Seal	OTU_10	Bacteria	Firmicutes	Bacilli	Lactobacillales	Streptococcaceae	Streptococcus	NA	5	NA	NA	NA
Spring	Surface	Fortress Hill	NA	Fridge Door Seal	OTU_10	Bacteria	Firmicutes	Bacilli	Lactobacillales	Streptococcaceae	Streptococcus	NA	5	NA	NA	NA
Summer	Surface	Fortress Hill	NA	Fridge Door Seal	OTU_10	Bacteria	Firmicutes	Bacilli	Lactobacillales	Streptococcaceae	Streptococcus	NA	48	NA	NA	NA
Winter	Surface	Fortress Hill	NA	Fridge Door Seal	OTU_10	Bacteria	Firmicutes	Bacilli	Lactobacillales	Streptococcaceae	Streptococcus	NA	3	NA	NA	NA
Autumn	Surface	Fortress Hill	NA	Kitchen Ventilator	OTU_10	Bacteria	Firmicutes	Bacilli	Lactobacillales	Streptococcaceae	Streptococcus	NA	3	NA	NA	NA
Spring	Surface	Fortress Hill	NA	Kitchen Ventilator	OTU_10	Bacteria	Firmicutes	Bacilli	Lactobacillales	Streptococcaceae	Streptococcus	NA	22	NA	NA	NA
Summer	Surface	Fortress Hill	NA	Kitchen Ventilator	OTU_10	Bacteria	Firmicutes	Bacilli	Lactobacillales	Streptococcaceae	Streptococcus	NA	15	NA	NA	NA
Winter	Surface	Fortress Hill	NA	Kitchen Ventilator	OTU_10	Bacteria	Firmicutes	Bacilli	Lactobacillales	Streptococcaceae	Streptococcus	NA	4	NA	NA	NA
Autumn	Surface	Fortress Hill	NA	Remote Control	OTU_10	Bacteria	Firmicutes	Bacilli	Lactobacillales	Streptococcaceae	Streptococcus	NA	3	NA	NA	NA
Spring	Surface	Fortress Hill	NA	Remote Control	OTU_10	Bacteria	Firmicutes	Bacilli	Lactobacillales	Streptococcaceae	Streptococcus	NA	66	NA	NA	NA
Summer	Surface	Fortress Hill	NA	Remote Control	OTU_10	Bacteria	Firmicutes	Bacilli	Lactobacillales	Streptococcaceae	Streptococcus	NA	26	NA	NA	NA
Winter	Surface	Fortress Hill	NA	Remote Control	OTU_10	Bacteria	Firmicutes	Bacilli	Lactobacillales	Streptococcaceae	Streptococcus	NA	22	NA	NA	NA
Autumn	Surface	Fortress Hill	NA	TV Screen	OTU_10	Bacteria	Firmicutes	Bacilli	Lactobacillales	Streptococcaceae	Streptococcus	NA	3	NA	NA	NA
Spring	Surface	Fortress Hill	NA	TV Screen	OTU_10	Bacteria	Firmicutes	Bacilli	Lactobacillales	Streptococcaceae	Streptococcus	NA	35	NA	NA	NA
Summer	Surface	Fortress Hill	NA	TV Screen	OTU_10	Bacteria	Firmicutes	Bacilli	Lactobacillales	Streptococcaceae	Streptococcus	NA	18	NA	NA	NA
Winter	Surface	Fortress Hill	NA	TV Screen	OTU_10	Bacteria	Firmicutes	Bacilli	Lactobacillales	Streptococcaceae	Streptococcus	NA	2	NA	NA	NA
Autumn	Surface	Fortress Hill	NA	Shower Curtain	OTU_10	Bacteria	Firmicutes	Bacilli	Lactobacillales	Streptococcaceae	Streptococcus	NA	2	NA	NA	NA
Spring	Surface	Fortress Hill	NA	Shower Curtain	OTU_10	Bacteria	Firmicutes	Bacilli	Lactobacillales	Streptococcaceae	Streptococcus	NA	3	NA	NA	NA
Summer	Surface	Fortress Hill	NA	Shower Curtain	OTU_10	Bacteria	Firmicutes	Bacilli	Lactobacillales	Streptococcaceae	Streptococcus	NA	6	NA	NA	NA
Winter	Surface	Fortress Hill	NA	Shower Curtain	OTU_10	Bacteria	Firmicutes	Bacilli	Lactobacillales	Streptococcaceae	Streptococcus	NA	6	NA	NA	NA
Autumn	Surface	Fortress Hill	NA	Toilet Flush Button	OTU_10	Bacteria	Firmicutes	Bacilli	Lactobacillales	Streptococcaceae	Streptococcus	NA	16	NA	NA	NA
Spring	Surface	Fortress Hill	NA	Toilet Flush Button	OTU_10	Bacteria	Firmicutes	Bacilli	Lactobacillales	Streptococcaceae	Streptococcus	NA	19	NA	NA	NA
Summer	Surface	Fortress Hill	NA	Toilet Flush Button	OTU_10	Bacteria	Firmicutes	Bacilli	Lactobacillales	Streptococcaceae	Streptococcus	NA	24	NA	NA	NA
Winter	Surface	Fortress Hill	NA	Toilet Flush Button	OTU_10	Bacteria	Firmicutes	Bacilli	Lactobacillales	Streptococcaceae	Streptococcus	NA	11	NA	NA	NA
Autumn	Skin	Fortress Hill	Fortress Hill z	Forehead	OTU_10	Bacteria	Firmicutes	Bacilli	Lactobacillales	Streptococcaceae	Streptococcus	NA	40	0.00989990100098999	0.001	FALSE
Spring	Skin	Fortress Hill	Fortress Hill z	Forehead	OTU_10	Bacteria	Firmicutes	Bacilli	Lactobacillales	Streptococcaceae	Streptococcus	NA	22	0.006379936200638	0.001	FALSE
Summer	Skin	Fortress Hill	Fortress Hill z	Forehead	OTU_10	Bacteria	Firmicutes	Bacilli	Lactobacillales	Streptococcaceae	Streptococcus	NA	29	0.00736992630073699	0.001	FALSE
Winter	Skin	Fortress Hill	Fortress Hill z	Forehead	OTU_10	Bacteria	Firmicutes	Bacilli	Lactobacillales	Streptococcaceae	Streptococcus	NA	49	0.0136948630513695	0.001	FALSE
Autumn	Skin	Fortress Hill	Fortress Hill z	Left Forearm	OTU_10	Bacteria	Firmicutes	Bacilli	Lactobacillales	Streptococcaceae	Streptococcus	NA	28	0.00989990100098999	0.001	FALSE
Spring	Skin	Fortress Hill	Fortress Hill z	Left Forearm	OTU_10	Bacteria	Firmicutes	Bacilli	Lactobacillales	Streptococcaceae	Streptococcus	NA	26	0.006379936200638	0.001	FALSE
Summer	Skin	Fortress Hill	Fortress Hill z	Left Forearm	OTU_10	Bacteria	Firmicutes	Bacilli	Lactobacillales	Streptococcaceae	Streptococcus	NA	38	0.00736992630073699	0.001	FALSE
Winter	Skin	Fortress Hill	Fortress Hill z	Left Forearm	OTU_10	Bacteria	Firmicutes	Bacilli	Lactobacillales	Streptococcaceae	Streptococcus	NA	74	0.0136948630513695	0.001	TRUE
Autumn	Skin	Fortress Hill	Fortress Hill z	Left Palm	OTU_10	Bacteria	Firmicutes	Bacilli	Lactobacillales	Streptococcaceae	Streptococcus	NA	32	0.00989990100098999	0.001	FALSE
Spring	Skin	Fortress Hill	Fortress Hill z	Left Palm	OTU_10	Bacteria	Firmicutes	Bacilli	Lactobacillales	Streptococcaceae	Streptococcus	NA	10	0.006379936200638	0.001	FALSE
Summer	Skin	Fortress Hill	Fortress Hill z	Left Palm	OTU_10	Bacteria	Firmicutes	Bacilli	Lactobacillales	Streptococcaceae	Streptococcus	NA	24	0.00736992630073699	0.001	FALSE
Winter	Skin	Fortress Hill	Fortress Hill z	Left Palm	OTU_10	Bacteria	Firmicutes	Bacilli	Lactobacillales	Streptococcaceae	Streptococcus	NA	57	0.0136948630513695	0.001	FALSE
Autumn	Skin	Fortress Hill	Fortress Hill z	Right Forearm	OTU_10	Bacteria	Firmicutes	Bacilli	Lactobacillales	Streptococcaceae	Streptococcus	NA	23	0.00989990100098999	0.001	FALSE
Spring	Skin	Fortress Hill	Fortress Hill z	Right Forearm	OTU_10	Bacteria	Firmicutes	Bacilli	Lactobacillales	Streptococcaceae	Streptococcus	NA	45	0.006379936200638	0.001	FALSE
Summer	Skin	Fortress Hill	Fortress Hill z	Right Forearm	OTU_10	Bacteria	Firmicutes	Bacilli	Lactobacillales	Streptococcaceae	Streptococcus	NA	21	0.00736992630073699	0.001	FALSE
Winter	Skin	Fortress Hill	Fortress Hill z	Right Forearm	OTU_10	Bacteria	Firmicutes	Bacilli	Lactobacillales	Streptococcaceae	Streptococcus	NA	31	0.0136948630513695	0.001	FALSE
Autumn	Skin	Fortress Hill	Fortress Hill z	Right Palm	OTU_10	Bacteria	Firmicutes	Bacilli	Lactobacillales	Streptococcaceae	Streptococcus	NA	57	0.00989990100098999	0.001	FALSE
Spring	Skin	Fortress Hill	Fortress Hill z	Right Palm	OTU_10	Bacteria	Firmicutes	Bacilli	Lactobacillales	Streptococcaceae	Streptococcus	NA	13	0.006379936200638	0.001	FALSE
Summer	Skin	Fortress Hill	Fortress Hill z	Right Palm	OTU_10	Bacteria	Firmicutes	Bacilli	Lactobacillales	Streptococcaceae	Streptococcus	NA	22	0.00736992630073699	0.001	FALSE
Winter	Skin	Fortress Hill	Fortress Hill z	Right Palm	OTU_10	Bacteria	Firmicutes	Bacilli	Lactobacillales	Streptococcaceae	Streptococcus	NA	38	0.0136948630513695	0.001	FALSE
Autumn	Air	Ma On Shan	NA	Bedroom	OTU_10	Bacteria	Firmicutes	Bacilli	Lactobacillales	Streptococcaceae	Streptococcus	NA	7	NA	NA	NA
Spring	Air	Ma On Shan	NA	Bedroom	OTU_10	Bacteria	Firmicutes	Bacilli	Lactobacillales	Streptococcaceae	Streptococcus	NA	3	NA	NA	NA
Summer	Air	Ma On Shan	NA	Bedroom	OTU_10	Bacteria	Firmicutes	Bacilli	Lactobacillales	Streptococcaceae	Streptococcus	NA	7	NA	NA	NA
Winter	Air	Ma On Shan	NA	Bedroom	OTU_10	Bacteria	Firmicutes	Bacilli	Lactobacillales	Streptococcaceae	Streptococcus	NA	9	NA	NA	NA
Autumn	Air	Ma On Shan	NA	Kitchen	OTU_10	Bacteria	Firmicutes	Bacilli	Lactobacillales	Streptococcaceae	Streptococcus	NA	26	NA	NA	NA
Summer	Air	Ma On Shan	NA	Kitchen	OTU_10	Bacteria	Firmicutes	Bacilli	Lactobacillales	Streptococcaceae	Streptococcus	NA	1	NA	NA	NA
Autumn	Air	Ma On Shan	NA	Living Room	OTU_10	Bacteria	Firmicutes	Bacilli	Lactobacillales	Streptococcaceae	Streptococcus	NA	12	NA	NA	NA
Spring	Air	Ma On Shan	NA	Living Room	OTU_10	Bacteria	Firmicutes	Bacilli	Lactobacillales	Streptococcaceae	Streptococcus	NA	3	NA	NA	NA
Winter	Air	Ma On Shan	NA	Living Room	OTU_10	Bacteria	Firmicutes	Bacilli	Lactobacillales	Streptococcaceae	Streptococcus	NA	7	NA	NA	NA
Autumn	Air	Ma On Shan	NA	Toilet	OTU_10	Bacteria	Firmicutes	Bacilli	Lactobacillales	Streptococcaceae	Streptococcus	NA	8	NA	NA	NA
Summer	Air	Ma On Shan	NA	Toilet	OTU_10	Bacteria	Firmicutes	Bacilli	Lactobacillales	Streptococcaceae	Streptococcus	NA	1	NA	NA	NA
Winter	Air	Ma On Shan	NA	Toilet	OTU_10	Bacteria	Firmicutes	Bacilli	Lactobacillales	Streptococcaceae	Streptococcus	NA	6	NA	NA	NA
Autumn	Surface	Ma On Shan	NA	Bed Headboard	OTU_10	Bacteria	Firmicutes	Bacilli	Lactobacillales	Streptococcaceae	Streptococcus	NA	2	NA	NA	NA
Spring	Surface	Ma On Shan	NA	Bed Headboard	OTU_10	Bacteria	Firmicutes	Bacilli	Lactobacillales	Streptococcaceae	Streptococcus	NA	2	NA	NA	NA
Summer	Surface	Ma On Shan	NA	Bed Headboard	OTU_10	Bacteria	Firmicutes	Bacilli	Lactobacillales	Streptococcaceae	Streptococcus	NA	10	NA	NA	NA
Winter	Surface	Ma On Shan	NA	Bed Headboard	OTU_10	Bacteria	Firmicutes	Bacilli	Lactobacillales	Streptococcaceae	Streptococcus	NA	15	NA	NA	NA
Spring	Surface	Ma On Shan	NA	Blanket	OTU_10	Bacteria	Firmicutes	Bacilli	Lactobacillales	Streptococcaceae	Streptococcus	NA	5	NA	NA	NA
Summer	Surface	Ma On Shan	NA	Blanket	OTU_10	Bacteria	Firmicutes	Bacilli	Lactobacillales	Streptococcaceae	Streptococcus	NA	11	NA	NA	NA
Winter	Surface	Ma On Shan	NA	Blanket	OTU_10	Bacteria	Firmicutes	Bacilli	Lactobacillales	Streptococcaceae	Streptococcus	NA	12	NA	NA	NA
Autumn	Surface	Ma On Shan	NA	Fridge Door Seal	OTU_10	Bacteria	Firmicutes	Bacilli	Lactobacillales	Streptococcaceae	Streptococcus	NA	4	NA	NA	NA
Spring	Surface	Ma On Shan	NA	Fridge Door Seal	OTU_10	Bacteria	Firmicutes	Bacilli	Lactobacillales	Streptococcaceae	Streptococcus	NA	55	NA	NA	NA
Summer	Surface	Ma On Shan	NA	Fridge Door Seal	OTU_10	Bacteria	Firmicutes	Bacilli	Lactobacillales	Streptococcaceae	Streptococcus	NA	29	NA	NA	NA
Winter	Surface	Ma On Shan	NA	Fridge Door Seal	OTU_10	Bacteria	Firmicutes	Bacilli	Lactobacillales	Streptococcaceae	Streptococcus	NA	78	NA	NA	NA
Autumn	Surface	Ma On Shan	NA	Kitchen Ventilator	OTU_10	Bacteria	Firmicutes	Bacilli	Lactobacillales	Streptococcaceae	Streptococcus	NA	2	NA	NA	NA
Spring	Surface	Ma On Shan	NA	Kitchen Ventilator	OTU_10	Bacteria	Firmicutes	Bacilli	Lactobacillales	Streptococcaceae	Streptococcus	NA	26	NA	NA	NA
Summer	Surface	Ma On Shan	NA	Kitchen Ventilator	OTU_10	Bacteria	Firmicutes	Bacilli	Lactobacillales	Streptococcaceae	Streptococcus	NA	12	NA	NA	NA
Winter	Surface	Ma On Shan	NA	Kitchen Ventilator	OTU_10	Bacteria	Firmicutes	Bacilli	Lactobacillales	Streptococcaceae	Streptococcus	NA	27	NA	NA	NA
Autumn	Surface	Ma On Shan	NA	Remote Control	OTU_10	Bacteria	Firmicutes	Bacilli	Lactobacillales	Streptococcaceae	Streptococcus	NA	4	NA	NA	NA
Spring	Surface	Ma On Shan	NA	Remote Control	OTU_10	Bacteria	Firmicutes	Bacilli	Lactobacillales	Streptococcaceae	Streptococcus	NA	59	NA	NA	NA
Summer	Surface	Ma On Shan	NA	Remote Control	OTU_10	Bacteria	Firmicutes	Bacilli	Lactobacillales	Streptococcaceae	Streptococcus	NA	42	NA	NA	NA
Winter	Surface	Ma On Shan	NA	Remote Control	OTU_10	Bacteria	Firmicutes	Bacilli	Lactobacillales	Streptococcaceae	Streptococcus	NA	93	NA	NA	NA
Spring	Surface	Ma On Shan	NA	TV Screen	OTU_10	Bacteria	Firmicutes	Bacilli	Lactobacillales	Streptococcaceae	Streptococcus	NA	18	NA	NA	NA
Summer	Surface	Ma On Shan	NA	TV Screen	OTU_10	Bacteria	Firmicutes	Bacilli	Lactobacillales	Streptococcaceae	Streptococcus	NA	12	NA	NA	NA
Winter	Surface	Ma On Shan	NA	TV Screen	OTU_10	Bacteria	Firmicutes	Bacilli	Lactobacillales	Streptococcaceae	Streptococcus	NA	30	NA	NA	NA
Autumn	Surface	Ma On Shan	NA	Shower Curtain	OTU_10	Bacteria	Firmicutes	Bacilli	Lactobacillales	Streptococcaceae	Streptococcus	NA	3	NA	NA	NA
Spring	Surface	Ma On Shan	NA	Shower Curtain	OTU_10	Bacteria	Firmicutes	Bacilli	Lactobacillales	Streptococcaceae	Streptococcus	NA	4	NA	NA	NA
Summer	Surface	Ma On Shan	NA	Shower Curtain	OTU_10	Bacteria	Firmicutes	Bacilli	Lactobacillales	Streptococcaceae	Streptococcus	NA	8	NA	NA	NA
Winter	Surface	Ma On Shan	NA	Shower Curtain	OTU_10	Bacteria	Firmicutes	Bacilli	Lactobacillales	Streptococcaceae	Streptococcus	NA	8	NA	NA	NA
Spring	Surface	Ma On Shan	NA	Toilet Flush Button	OTU_10	Bacteria	Firmicutes	Bacilli	Lactobacillales	Streptococcaceae	Streptococcus	NA	18	NA	NA	NA
Summer	Surface	Ma On Shan	NA	Toilet Flush Button	OTU_10	Bacteria	Firmicutes	Bacilli	Lactobacillales	Streptococcaceae	Streptococcus	NA	60	NA	NA	NA
Winter	Surface	Ma On Shan	NA	Toilet Flush Button	OTU_10	Bacteria	Firmicutes	Bacilli	Lactobacillales	Streptococcaceae	Streptococcus	NA	77	NA	NA	NA
Autumn	Skin	Ma On Shan	Ma On Shan w	Forehead	OTU_10	Bacteria	Firmicutes	Bacilli	Lactobacillales	Streptococcaceae	Streptococcus	NA	2	0.001759982400176	0.001	FALSE
Spring	Skin	Ma On Shan	Ma On Shan w	Forehead	OTU_10	Bacteria	Firmicutes	Bacilli	Lactobacillales	Streptococcaceae	Streptococcus	NA	20	0.005169948300517	0.001	FALSE
Summer	Skin	Ma On Shan	Ma On Shan w	Forehead	OTU_10	Bacteria	Firmicutes	Bacilli	Lactobacillales	Streptococcaceae	Streptococcus	NA	17	0.00764492355076449	0.001	FALSE
Winter	Skin	Ma On Shan	Ma On Shan w	Forehead	OTU_10	Bacteria	Firmicutes	Bacilli	Lactobacillales	Streptococcaceae	Streptococcus	NA	43	0.0374546254537455	0.001	FALSE
Autumn	Skin	Ma On Shan	Ma On Shan w	Left Forearm	OTU_10	Bacteria	Firmicutes	Bacilli	Lactobacillales	Streptococcaceae	Streptococcus	NA	8	0.001759982400176	0.001	FALSE
Spring	Skin	Ma On Shan	Ma On Shan w	Left Forearm	OTU_10	Bacteria	Firmicutes	Bacilli	Lactobacillales	Streptococcaceae	Streptococcus	NA	21	0.005169948300517	0.001	FALSE
Summer	Skin	Ma On Shan	Ma On Shan w	Left Forearm	OTU_10	Bacteria	Firmicutes	Bacilli	Lactobacillales	Streptococcaceae	Streptococcus	NA	33	0.00764492355076449	0.001	FALSE
Winter	Skin	Ma On Shan	Ma On Shan w	Left Forearm	OTU_10	Bacteria	Firmicutes	Bacilli	Lactobacillales	Streptococcaceae	Streptococcus	NA	231	0.0374546254537455	0.001	FALSE
Autumn	Skin	Ma On Shan	Ma On Shan w	Left Palm	OTU_10	Bacteria	Firmicutes	Bacilli	Lactobacillales	Streptococcaceae	Streptococcus	NA	6	0.001759982400176	0.001	FALSE
Spring	Skin	Ma On Shan	Ma On Shan w	Left Palm	OTU_10	Bacteria	Firmicutes	Bacilli	Lactobacillales	Streptococcaceae	Streptococcus	NA	8	0.005169948300517	0.001	FALSE
Summer	Skin	Ma On Shan	Ma On Shan w	Left Palm	OTU_10	Bacteria	Firmicutes	Bacilli	Lactobacillales	Streptococcaceae	Streptococcus	NA	35	0.00764492355076449	0.001	FALSE
Winter	Skin	Ma On Shan	Ma On Shan w	Left Palm	OTU_10	Bacteria	Firmicutes	Bacilli	Lactobacillales	Streptococcaceae	Streptococcus	NA	45	0.0374546254537455	0.001	FALSE
Autumn	Skin	Ma On Shan	Ma On Shan w	Right Forearm	OTU_10	Bacteria	Firmicutes	Bacilli	Lactobacillales	Streptococcaceae	Streptococcus	NA	8	0.001759982400176	0.001	FALSE
Spring	Skin	Ma On Shan	Ma On Shan w	Right Forearm	OTU_10	Bacteria	Firmicutes	Bacilli	Lactobacillales	Streptococcaceae	Streptococcus	NA	7	0.005169948300517	0.001	FALSE
Summer	Skin	Ma On Shan	Ma On Shan w	Right Forearm	OTU_10	Bacteria	Firmicutes	Bacilli	Lactobacillales	Streptococcaceae	Streptococcus	NA	37	0.00764492355076449	0.001	FALSE
Winter	Skin	Ma On Shan	Ma On Shan w	Right Forearm	OTU_10	Bacteria	Firmicutes	Bacilli	Lactobacillales	Streptococcaceae	Streptococcus	NA	253	0.0374546254537455	0.001	FALSE
Autumn	Skin	Ma On Shan	Ma On Shan w	Right Palm	OTU_10	Bacteria	Firmicutes	Bacilli	Lactobacillales	Streptococcaceae	Streptococcus	NA	8	0.001759982400176	0.001	FALSE
Spring	Skin	Ma On Shan	Ma On Shan w	Right Palm	OTU_10	Bacteria	Firmicutes	Bacilli	Lactobacillales	Streptococcaceae	Streptococcus	NA	38	0.005169948300517	0.001	FALSE
Summer	Skin	Ma On Shan	Ma On Shan w	Right Palm	OTU_10	Bacteria	Firmicutes	Bacilli	Lactobacillales	Streptococcaceae	Streptococcus	NA	17	0.00764492355076449	0.001	FALSE
Winter	Skin	Ma On Shan	Ma On Shan w	Right Palm	OTU_10	Bacteria	Firmicutes	Bacilli	Lactobacillales	Streptococcaceae	Streptococcus	NA	109	0.0374546254537455	0.001	FALSE
Autumn	Skin	Ma On Shan	Ma On Shan x	Forehead	OTU_10	Bacteria	Firmicutes	Bacilli	Lactobacillales	Streptococcaceae	Streptococcus	NA	35	0.003739962600374	0.001	FALSE
Spring	Skin	Ma On Shan	Ma On Shan x	Forehead	OTU_10	Bacteria	Firmicutes	Bacilli	Lactobacillales	Streptococcaceae	Streptococcus	NA	21	0.0042349576504235	0.001	FALSE
Summer	Skin	Ma On Shan	Ma On Shan x	Forehead	OTU_10	Bacteria	Firmicutes	Bacilli	Lactobacillales	Streptococcaceae	Streptococcus	NA	11	0.0059949400505995	0.001	FALSE
Winter	Skin	Ma On Shan	Ma On Shan x	Forehead	OTU_10	Bacteria	Firmicutes	Bacilli	Lactobacillales	Streptococcaceae	Streptococcus	NA	74	0.0191948080519195	0.001	FALSE
Autumn	Skin	Ma On Shan	Ma On Shan x	Left Forearm	OTU_10	Bacteria	Firmicutes	Bacilli	Lactobacillales	Streptococcaceae	Streptococcus	NA	8	0.003739962600374	0.001	FALSE
Spring	Skin	Ma On Shan	Ma On Shan x	Left Forearm	OTU_10	Bacteria	Firmicutes	Bacilli	Lactobacillales	Streptococcaceae	Streptococcus	NA	13	0.0042349576504235	0.001	FALSE
Summer	Skin	Ma On Shan	Ma On Shan x	Left Forearm	OTU_10	Bacteria	Firmicutes	Bacilli	Lactobacillales	Streptococcaceae	Streptococcus	NA	17	0.0059949400505995	0.001	FALSE
Winter	Skin	Ma On Shan	Ma On Shan x	Left Forearm	OTU_10	Bacteria	Firmicutes	Bacilli	Lactobacillales	Streptococcaceae	Streptococcus	NA	101	0.0191948080519195	0.001	FALSE
Autumn	Skin	Ma On Shan	Ma On Shan x	Left Palm	OTU_10	Bacteria	Firmicutes	Bacilli	Lactobacillales	Streptococcaceae	Streptococcus	NA	19	0.003739962600374	0.001	FALSE
Spring	Skin	Ma On Shan	Ma On Shan x	Left Palm	OTU_10	Bacteria	Firmicutes	Bacilli	Lactobacillales	Streptococcaceae	Streptococcus	NA	16	0.0042349576504235	0.001	FALSE
Summer	Skin	Ma On Shan	Ma On Shan x	Left Palm	OTU_10	Bacteria	Firmicutes	Bacilli	Lactobacillales	Streptococcaceae	Streptococcus	NA	46	0.0059949400505995	0.001	FALSE
Winter	Skin	Ma On Shan	Ma On Shan x	Left Palm	OTU_10	Bacteria	Firmicutes	Bacilli	Lactobacillales	Streptococcaceae	Streptococcus	NA	19	0.0191948080519195	0.001	FALSE
Autumn	Skin	Ma On Shan	Ma On Shan x	Right Forearm	OTU_10	Bacteria	Firmicutes	Bacilli	Lactobacillales	Streptococcaceae	Streptococcus	NA	4	0.003739962600374	0.001	FALSE
Spring	Skin	Ma On Shan	Ma On Shan x	Right Forearm	OTU_10	Bacteria	Firmicutes	Bacilli	Lactobacillales	Streptococcaceae	Streptococcus	NA	16	0.0042349576504235	0.001	FALSE
Summer	Skin	Ma On Shan	Ma On Shan x	Right Forearm	OTU_10	Bacteria	Firmicutes	Bacilli	Lactobacillales	Streptococcaceae	Streptococcus	NA	17	0.0059949400505995	0.001	FALSE
Winter	Skin	Ma On Shan	Ma On Shan x	Right Forearm	OTU_10	Bacteria	Firmicutes	Bacilli	Lactobacillales	Streptococcaceae	Streptococcus	NA	41	0.0191948080519195	0.001	FALSE
Autumn	Skin	Ma On Shan	Ma On Shan x	Right Palm	OTU_10	Bacteria	Firmicutes	Bacilli	Lactobacillales	Streptococcaceae	Streptococcus	NA	2	0.003739962600374	0.001	FALSE
Spring	Skin	Ma On Shan	Ma On Shan x	Right Palm	OTU_10	Bacteria	Firmicutes	Bacilli	Lactobacillales	Streptococcaceae	Streptococcus	NA	11	0.0042349576504235	0.001	FALSE
Summer	Skin	Ma On Shan	Ma On Shan x	Right Palm	OTU_10	Bacteria	Firmicutes	Bacilli	Lactobacillales	Streptococcaceae	Streptococcus	NA	18	0.0059949400505995	0.001	FALSE
Winter	Skin	Ma On Shan	Ma On Shan x	Right Palm	OTU_10	Bacteria	Firmicutes	Bacilli	Lactobacillales	Streptococcaceae	Streptococcus	NA	114	0.0191948080519195	0.001	FALSE
Autumn	Skin	Ma On Shan	Ma On Shan y	Forehead	OTU_10	Bacteria	Firmicutes	Bacilli	Lactobacillales	Streptococcaceae	Streptococcus	NA	26	0.00923990760092399	0.001	FALSE
Spring	Skin	Ma On Shan	Ma On Shan y	Forehead	OTU_10	Bacteria	Firmicutes	Bacilli	Lactobacillales	Streptococcaceae	Streptococcus	NA	35	0.0103948960510395	0.001	FALSE
Summer	Skin	Ma On Shan	Ma On Shan y	Forehead	OTU_10	Bacteria	Firmicutes	Bacilli	Lactobacillales	Streptococcaceae	Streptococcus	NA	52	0.015619843801562	0.001	FALSE
Winter	Skin	Ma On Shan	Ma On Shan y	Forehead	OTU_10	Bacteria	Firmicutes	Bacilli	Lactobacillales	Streptococcaceae	Streptococcus	NA	114	0.0452645473545265	0.001	FALSE
Autumn	Skin	Ma On Shan	Ma On Shan y	Left Forearm	OTU_10	Bacteria	Firmicutes	Bacilli	Lactobacillales	Streptococcaceae	Streptococcus	NA	77	0.00923990760092399	0.001	FALSE
Spring	Skin	Ma On Shan	Ma On Shan y	Left Forearm	OTU_10	Bacteria	Firmicutes	Bacilli	Lactobacillales	Streptococcaceae	Streptococcus	NA	17	0.0103948960510395	0.001	FALSE
Summer	Skin	Ma On Shan	Ma On Shan y	Left Forearm	OTU_10	Bacteria	Firmicutes	Bacilli	Lactobacillales	Streptococcaceae	Streptococcus	NA	45	0.015619843801562	0.001	FALSE
Winter	Skin	Ma On Shan	Ma On Shan y	Left Forearm	OTU_10	Bacteria	Firmicutes	Bacilli	Lactobacillales	Streptococcaceae	Streptococcus	NA	133	0.0452645473545265	0.001	FALSE
Autumn	Skin	Ma On Shan	Ma On Shan y	Left Palm	OTU_10	Bacteria	Firmicutes	Bacilli	Lactobacillales	Streptococcaceae	Streptococcus	NA	22	0.00923990760092399	0.001	FALSE
Spring	Skin	Ma On Shan	Ma On Shan y	Left Palm	OTU_10	Bacteria	Firmicutes	Bacilli	Lactobacillales	Streptococcaceae	Streptococcus	NA	31	0.0103948960510395	0.001	FALSE
Summer	Skin	Ma On Shan	Ma On Shan y	Left Palm	OTU_10	Bacteria	Firmicutes	Bacilli	Lactobacillales	Streptococcaceae	Streptococcus	NA	27	0.015619843801562	0.001	FALSE
Winter	Skin	Ma On Shan	Ma On Shan y	Left Palm	OTU_10	Bacteria	Firmicutes	Bacilli	Lactobacillales	Streptococcaceae	Streptococcus	NA	233	0.0452645473545265	0.001	FALSE
Autumn	Skin	Ma On Shan	Ma On Shan y	Right Forearm	OTU_10	Bacteria	Firmicutes	Bacilli	Lactobacillales	Streptococcaceae	Streptococcus	NA	26	0.00923990760092399	0.001	FALSE
Spring	Skin	Ma On Shan	Ma On Shan y	Right Forearm	OTU_10	Bacteria	Firmicutes	Bacilli	Lactobacillales	Streptococcaceae	Streptococcus	NA	58	0.0103948960510395	0.001	FALSE
Summer	Skin	Ma On Shan	Ma On Shan y	Right Forearm	OTU_10	Bacteria	Firmicutes	Bacilli	Lactobacillales	Streptococcaceae	Streptococcus	NA	138	0.015619843801562	0.001	FALSE
Winter	Skin	Ma On Shan	Ma On Shan y	Right Forearm	OTU_10	Bacteria	Firmicutes	Bacilli	Lactobacillales	Streptococcaceae	Streptococcus	NA	81	0.0452645473545265	0.001	TRUE
Autumn	Skin	Ma On Shan	Ma On Shan y	Right Palm	OTU_10	Bacteria	Firmicutes	Bacilli	Lactobacillales	Streptococcaceae	Streptococcus	NA	17	0.00923990760092399	0.001	FALSE
Spring	Skin	Ma On Shan	Ma On Shan y	Right Palm	OTU_10	Bacteria	Firmicutes	Bacilli	Lactobacillales	Streptococcaceae	Streptococcus	NA	48	0.0103948960510395	0.001	FALSE
Summer	Skin	Ma On Shan	Ma On Shan y	Right Palm	OTU_10	Bacteria	Firmicutes	Bacilli	Lactobacillales	Streptococcaceae	Streptococcus	NA	22	0.015619843801562	0.001	FALSE
Winter	Skin	Ma On Shan	Ma On Shan y	Right Palm	OTU_10	Bacteria	Firmicutes	Bacilli	Lactobacillales	Streptococcaceae	Streptococcus	NA	262	0.0452645473545265	0.001	FALSE
Autumn	Air	Quarry Bay	NA	Bedroom	OTU_10	Bacteria	Firmicutes	Bacilli	Lactobacillales	Streptococcaceae	Streptococcus	NA	31	NA	NA	NA
Spring	Air	Quarry Bay	NA	Bedroom	OTU_10	Bacteria	Firmicutes	Bacilli	Lactobacillales	Streptococcaceae	Streptococcus	NA	11	NA	NA	NA
Summer	Air	Quarry Bay	NA	Bedroom	OTU_10	Bacteria	Firmicutes	Bacilli	Lactobacillales	Streptococcaceae	Streptococcus	NA	7	NA	NA	NA
Winter	Air	Quarry Bay	NA	Bedroom	OTU_10	Bacteria	Firmicutes	Bacilli	Lactobacillales	Streptococcaceae	Streptococcus	NA	17	NA	NA	NA
Autumn	Air	Quarry Bay	NA	Kitchen	OTU_10	Bacteria	Firmicutes	Bacilli	Lactobacillales	Streptococcaceae	Streptococcus	NA	27	NA	NA	NA
Spring	Air	Quarry Bay	NA	Kitchen	OTU_10	Bacteria	Firmicutes	Bacilli	Lactobacillales	Streptococcaceae	Streptococcus	NA	30	NA	NA	NA
Summer	Air	Quarry Bay	NA	Kitchen	OTU_10	Bacteria	Firmicutes	Bacilli	Lactobacillales	Streptococcaceae	Streptococcus	NA	8	NA	NA	NA
Winter	Air	Quarry Bay	NA	Kitchen	OTU_10	Bacteria	Firmicutes	Bacilli	Lactobacillales	Streptococcaceae	Streptococcus	NA	17	NA	NA	NA
Autumn	Air	Quarry Bay	NA	Living Room	OTU_10	Bacteria	Firmicutes	Bacilli	Lactobacillales	Streptococcaceae	Streptococcus	NA	36	NA	NA	NA
Spring	Air	Quarry Bay	NA	Living Room	OTU_10	Bacteria	Firmicutes	Bacilli	Lactobacillales	Streptococcaceae	Streptococcus	NA	14	NA	NA	NA
Summer	Air	Quarry Bay	NA	Living Room	OTU_10	Bacteria	Firmicutes	Bacilli	Lactobacillales	Streptococcaceae	Streptococcus	NA	7	NA	NA	NA
Winter	Air	Quarry Bay	NA	Living Room	OTU_10	Bacteria	Firmicutes	Bacilli	Lactobacillales	Streptococcaceae	Streptococcus	NA	35	NA	NA	NA
Autumn	Air	Quarry Bay	NA	Toilet	OTU_10	Bacteria	Firmicutes	Bacilli	Lactobacillales	Streptococcaceae	Streptococcus	NA	91	NA	NA	NA
Spring	Air	Quarry Bay	NA	Toilet	OTU_10	Bacteria	Firmicutes	Bacilli	Lactobacillales	Streptococcaceae	Streptococcus	NA	5	NA	NA	NA
Summer	Air	Quarry Bay	NA	Toilet	OTU_10	Bacteria	Firmicutes	Bacilli	Lactobacillales	Streptococcaceae	Streptococcus	NA	3	NA	NA	NA
Winter	Air	Quarry Bay	NA	Toilet	OTU_10	Bacteria	Firmicutes	Bacilli	Lactobacillales	Streptococcaceae	Streptococcus	NA	20	NA	NA	NA
Autumn	Surface	Quarry Bay	NA	Bed Headboard	OTU_10	Bacteria	Firmicutes	Bacilli	Lactobacillales	Streptococcaceae	Streptococcus	NA	35	NA	NA	NA
Spring	Surface	Quarry Bay	NA	Bed Headboard	OTU_10	Bacteria	Firmicutes	Bacilli	Lactobacillales	Streptococcaceae	Streptococcus	NA	67	NA	NA	NA
Summer	Surface	Quarry Bay	NA	Bed Headboard	OTU_10	Bacteria	Firmicutes	Bacilli	Lactobacillales	Streptococcaceae	Streptococcus	NA	10	NA	NA	NA
Winter	Surface	Quarry Bay	NA	Bed Headboard	OTU_10	Bacteria	Firmicutes	Bacilli	Lactobacillales	Streptococcaceae	Streptococcus	NA	67	NA	NA	NA
Autumn	Surface	Quarry Bay	NA	Blanket	OTU_10	Bacteria	Firmicutes	Bacilli	Lactobacillales	Streptococcaceae	Streptococcus	NA	24	NA	NA	NA
Spring	Surface	Quarry Bay	NA	Blanket	OTU_10	Bacteria	Firmicutes	Bacilli	Lactobacillales	Streptococcaceae	Streptococcus	NA	97	NA	NA	NA
Summer	Surface	Quarry Bay	NA	Blanket	OTU_10	Bacteria	Firmicutes	Bacilli	Lactobacillales	Streptococcaceae	Streptococcus	NA	9	NA	NA	NA
Winter	Surface	Quarry Bay	NA	Blanket	OTU_10	Bacteria	Firmicutes	Bacilli	Lactobacillales	Streptococcaceae	Streptococcus	NA	61	NA	NA	NA
Autumn	Surface	Quarry Bay	NA	Fridge Door Seal	OTU_10	Bacteria	Firmicutes	Bacilli	Lactobacillales	Streptococcaceae	Streptococcus	NA	7	NA	NA	NA
Spring	Surface	Quarry Bay	NA	Fridge Door Seal	OTU_10	Bacteria	Firmicutes	Bacilli	Lactobacillales	Streptococcaceae	Streptococcus	NA	16	NA	NA	NA
Summer	Surface	Quarry Bay	NA	Fridge Door Seal	OTU_10	Bacteria	Firmicutes	Bacilli	Lactobacillales	Streptococcaceae	Streptococcus	NA	30	NA	NA	NA
Winter	Surface	Quarry Bay	NA	Fridge Door Seal	OTU_10	Bacteria	Firmicutes	Bacilli	Lactobacillales	Streptococcaceae	Streptococcus	NA	11	NA	NA	NA
Autumn	Surface	Quarry Bay	NA	Kitchen Ventilator	OTU_10	Bacteria	Firmicutes	Bacilli	Lactobacillales	Streptococcaceae	Streptococcus	NA	10	NA	NA	NA
Spring	Surface	Quarry Bay	NA	Kitchen Ventilator	OTU_10	Bacteria	Firmicutes	Bacilli	Lactobacillales	Streptococcaceae	Streptococcus	NA	25	NA	NA	NA
Summer	Surface	Quarry Bay	NA	Kitchen Ventilator	OTU_10	Bacteria	Firmicutes	Bacilli	Lactobacillales	Streptococcaceae	Streptococcus	NA	42	NA	NA	NA
Winter	Surface	Quarry Bay	NA	Kitchen Ventilator	OTU_10	Bacteria	Firmicutes	Bacilli	Lactobacillales	Streptococcaceae	Streptococcus	NA	8	NA	NA	NA
Autumn	Surface	Quarry Bay	NA	Remote Control	OTU_10	Bacteria	Firmicutes	Bacilli	Lactobacillales	Streptococcaceae	Streptococcus	NA	18	NA	NA	NA
Spring	Surface	Quarry Bay	NA	Remote Control	OTU_10	Bacteria	Firmicutes	Bacilli	Lactobacillales	Streptococcaceae	Streptococcus	NA	57	NA	NA	NA
Summer	Surface	Quarry Bay	NA	Remote Control	OTU_10	Bacteria	Firmicutes	Bacilli	Lactobacillales	Streptococcaceae	Streptococcus	NA	160	NA	NA	NA
Winter	Surface	Quarry Bay	NA	Remote Control	OTU_10	Bacteria	Firmicutes	Bacilli	Lactobacillales	Streptococcaceae	Streptococcus	NA	36	NA	NA	NA
Autumn	Surface	Quarry Bay	NA	TV Screen	OTU_10	Bacteria	Firmicutes	Bacilli	Lactobacillales	Streptococcaceae	Streptococcus	NA	7	NA	NA	NA
Spring	Surface	Quarry Bay	NA	TV Screen	OTU_10	Bacteria	Firmicutes	Bacilli	Lactobacillales	Streptococcaceae	Streptococcus	NA	27	NA	NA	NA
Summer	Surface	Quarry Bay	NA	TV Screen	OTU_10	Bacteria	Firmicutes	Bacilli	Lactobacillales	Streptococcaceae	Streptococcus	NA	13	NA	NA	NA
Winter	Surface	Quarry Bay	NA	TV Screen	OTU_10	Bacteria	Firmicutes	Bacilli	Lactobacillales	Streptococcaceae	Streptococcus	NA	28	NA	NA	NA
Autumn	Surface	Quarry Bay	NA	Shower Curtain	OTU_10	Bacteria	Firmicutes	Bacilli	Lactobacillales	Streptococcaceae	Streptococcus	NA	14	NA	NA	NA
Spring	Surface	Quarry Bay	NA	Shower Curtain	OTU_10	Bacteria	Firmicutes	Bacilli	Lactobacillales	Streptococcaceae	Streptococcus	NA	5	NA	NA	NA
Summer	Surface	Quarry Bay	NA	Shower Curtain	OTU_10	Bacteria	Firmicutes	Bacilli	Lactobacillales	Streptococcaceae	Streptococcus	NA	1	NA	NA	NA
Winter	Surface	Quarry Bay	NA	Shower Curtain	OTU_10	Bacteria	Firmicutes	Bacilli	Lactobacillales	Streptococcaceae	Streptococcus	NA	46	NA	NA	NA
Autumn	Surface	Quarry Bay	NA	Toilet Flush Button	OTU_10	Bacteria	Firmicutes	Bacilli	Lactobacillales	Streptococcaceae	Streptococcus	NA	58	NA	NA	NA
Spring	Surface	Quarry Bay	NA	Toilet Flush Button	OTU_10	Bacteria	Firmicutes	Bacilli	Lactobacillales	Streptococcaceae	Streptococcus	NA	11	NA	NA	NA
Summer	Surface	Quarry Bay	NA	Toilet Flush Button	OTU_10	Bacteria	Firmicutes	Bacilli	Lactobacillales	Streptococcaceae	Streptococcus	NA	21	NA	NA	NA
Winter	Surface	Quarry Bay	NA	Toilet Flush Button	OTU_10	Bacteria	Firmicutes	Bacilli	Lactobacillales	Streptococcaceae	Streptococcus	NA	148	NA	NA	NA
Autumn	Skin	Quarry Bay	Quarry Bay y	Forehead	OTU_10	Bacteria	Firmicutes	Bacilli	Lactobacillales	Streptococcaceae	Streptococcus	NA	26	0.00769992300076999	0.001	FALSE
Spring	Skin	Quarry Bay	Quarry Bay y	Forehead	OTU_10	Bacteria	Firmicutes	Bacilli	Lactobacillales	Streptococcaceae	Streptococcus	NA	29	0.0190848091519085	0.001	FALSE
Summer	Skin	Quarry Bay	Quarry Bay y	Forehead	OTU_10	Bacteria	Firmicutes	Bacilli	Lactobacillales	Streptococcaceae	Streptococcus	NA	36	0.0055549444505555	0.001	FALSE
Winter	Skin	Quarry Bay	Quarry Bay y	Forehead	OTU_10	Bacteria	Firmicutes	Bacilli	Lactobacillales	Streptococcaceae	Streptococcus	NA	27	0.010669893301067	0.001	FALSE
Autumn	Skin	Quarry Bay	Quarry Bay y	Left Forearm	OTU_10	Bacteria	Firmicutes	Bacilli	Lactobacillales	Streptococcaceae	Streptococcus	NA	53	0.00769992300076999	0.001	FALSE
Spring	Skin	Quarry Bay	Quarry Bay y	Left Forearm	OTU_10	Bacteria	Firmicutes	Bacilli	Lactobacillales	Streptococcaceae	Streptococcus	NA	143	0.0190848091519085	0.001	FALSE
Summer	Skin	Quarry Bay	Quarry Bay y	Left Forearm	OTU_10	Bacteria	Firmicutes	Bacilli	Lactobacillales	Streptococcaceae	Streptococcus	NA	26	0.0055549444505555	0.001	FALSE
Winter	Skin	Quarry Bay	Quarry Bay y	Left Forearm	OTU_10	Bacteria	Firmicutes	Bacilli	Lactobacillales	Streptococcaceae	Streptococcus	NA	59	0.010669893301067	0.001	FALSE
Autumn	Skin	Quarry Bay	Quarry Bay y	Left Palm	OTU_10	Bacteria	Firmicutes	Bacilli	Lactobacillales	Streptococcaceae	Streptococcus	NA	9	0.00769992300076999	0.001	FALSE
Spring	Skin	Quarry Bay	Quarry Bay y	Left Palm	OTU_10	Bacteria	Firmicutes	Bacilli	Lactobacillales	Streptococcaceae	Streptococcus	NA	36	0.0190848091519085	0.001	FALSE
Summer	Skin	Quarry Bay	Quarry Bay y	Left Palm	OTU_10	Bacteria	Firmicutes	Bacilli	Lactobacillales	Streptococcaceae	Streptococcus	NA	8	0.0055549444505555	0.001	FALSE
Winter	Skin	Quarry Bay	Quarry Bay y	Left Palm	OTU_10	Bacteria	Firmicutes	Bacilli	Lactobacillales	Streptococcaceae	Streptococcus	NA	31	0.010669893301067	0.001	FALSE
Autumn	Skin	Quarry Bay	Quarry Bay y	Right Forearm	OTU_10	Bacteria	Firmicutes	Bacilli	Lactobacillales	Streptococcaceae	Streptococcus	NA	41	0.00769992300076999	0.001	FALSE
Spring	Skin	Quarry Bay	Quarry Bay y	Right Forearm	OTU_10	Bacteria	Firmicutes	Bacilli	Lactobacillales	Streptococcaceae	Streptococcus	NA	104	0.0190848091519085	0.001	FALSE
Summer	Skin	Quarry Bay	Quarry Bay y	Right Forearm	OTU_10	Bacteria	Firmicutes	Bacilli	Lactobacillales	Streptococcaceae	Streptococcus	NA	23	0.0055549444505555	0.001	FALSE
Winter	Skin	Quarry Bay	Quarry Bay y	Right Forearm	OTU_10	Bacteria	Firmicutes	Bacilli	Lactobacillales	Streptococcaceae	Streptococcus	NA	61	0.010669893301067	0.001	FALSE
Autumn	Skin	Quarry Bay	Quarry Bay y	Right Palm	OTU_10	Bacteria	Firmicutes	Bacilli	Lactobacillales	Streptococcaceae	Streptococcus	NA	11	0.00769992300076999	0.001	FALSE
Spring	Skin	Quarry Bay	Quarry Bay y	Right Palm	OTU_10	Bacteria	Firmicutes	Bacilli	Lactobacillales	Streptococcaceae	Streptococcus	NA	35	0.0190848091519085	0.001	FALSE
Summer	Skin	Quarry Bay	Quarry Bay y	Right Palm	OTU_10	Bacteria	Firmicutes	Bacilli	Lactobacillales	Streptococcaceae	Streptococcus	NA	8	0.0055549444505555	0.001	FALSE
Winter	Skin	Quarry Bay	Quarry Bay y	Right Palm	OTU_10	Bacteria	Firmicutes	Bacilli	Lactobacillales	Streptococcaceae	Streptococcus	NA	16	0.010669893301067	0.001	FALSE
Autumn	Skin	Quarry Bay	Quarry Bay z	Forehead	OTU_10	Bacteria	Firmicutes	Bacilli	Lactobacillales	Streptococcaceae	Streptococcus	NA	49	0.018919810801892	0.001	FALSE
Spring	Skin	Quarry Bay	Quarry Bay z	Forehead	OTU_10	Bacteria	Firmicutes	Bacilli	Lactobacillales	Streptococcaceae	Streptococcus	NA	27	0.0144648553514465	0.001	FALSE
Summer	Skin	Quarry Bay	Quarry Bay z	Forehead	OTU_10	Bacteria	Firmicutes	Bacilli	Lactobacillales	Streptococcaceae	Streptococcus	NA	23	0.00709492905070949	0.001	FALSE
Winter	Skin	Quarry Bay	Quarry Bay z	Forehead	OTU_10	Bacteria	Firmicutes	Bacilli	Lactobacillales	Streptococcaceae	Streptococcus	NA	26	0.00643493565064349	0.001	FALSE
Autumn	Skin	Quarry Bay	Quarry Bay z	Left Forearm	OTU_10	Bacteria	Firmicutes	Bacilli	Lactobacillales	Streptococcaceae	Streptococcus	NA	56	0.018919810801892	0.001	FALSE
Spring	Skin	Quarry Bay	Quarry Bay z	Left Forearm	OTU_10	Bacteria	Firmicutes	Bacilli	Lactobacillales	Streptococcaceae	Streptococcus	NA	78	0.0144648553514465	0.001	FALSE
Summer	Skin	Quarry Bay	Quarry Bay z	Left Forearm	OTU_10	Bacteria	Firmicutes	Bacilli	Lactobacillales	Streptococcaceae	Streptococcus	NA	60	0.00709492905070949	0.001	FALSE
Winter	Skin	Quarry Bay	Quarry Bay z	Left Forearm	OTU_10	Bacteria	Firmicutes	Bacilli	Lactobacillales	Streptococcaceae	Streptococcus	NA	40	0.00643493565064349	0.001	FALSE
Autumn	Skin	Quarry Bay	Quarry Bay z	Left Palm	OTU_10	Bacteria	Firmicutes	Bacilli	Lactobacillales	Streptococcaceae	Streptococcus	NA	153	0.018919810801892	0.001	FALSE
Spring	Skin	Quarry Bay	Quarry Bay z	Left Palm	OTU_10	Bacteria	Firmicutes	Bacilli	Lactobacillales	Streptococcaceae	Streptococcus	NA	42	0.0144648553514465	0.001	FALSE
Summer	Skin	Quarry Bay	Quarry Bay z	Left Palm	OTU_10	Bacteria	Firmicutes	Bacilli	Lactobacillales	Streptococcaceae	Streptococcus	NA	23	0.00709492905070949	0.001	FALSE
Winter	Skin	Quarry Bay	Quarry Bay z	Left Palm	OTU_10	Bacteria	Firmicutes	Bacilli	Lactobacillales	Streptococcaceae	Streptococcus	NA	9	0.00643493565064349	0.001	FALSE
Autumn	Skin	Quarry Bay	Quarry Bay z	Right Forearm	OTU_10	Bacteria	Firmicutes	Bacilli	Lactobacillales	Streptococcaceae	Streptococcus	NA	43	0.018919810801892	0.001	FALSE
Spring	Skin	Quarry Bay	Quarry Bay z	Right Forearm	OTU_10	Bacteria	Firmicutes	Bacilli	Lactobacillales	Streptococcaceae	Streptococcus	NA	74	0.0144648553514465	0.001	FALSE
Summer	Skin	Quarry Bay	Quarry Bay z	Right Forearm	OTU_10	Bacteria	Firmicutes	Bacilli	Lactobacillales	Streptococcaceae	Streptococcus	NA	11	0.00709492905070949	0.001	FALSE
Winter	Skin	Quarry Bay	Quarry Bay z	Right Forearm	OTU_10	Bacteria	Firmicutes	Bacilli	Lactobacillales	Streptococcaceae	Streptococcus	NA	26	0.00643493565064349	0.001	FALSE
Autumn	Skin	Quarry Bay	Quarry Bay z	Right Palm	OTU_10	Bacteria	Firmicutes	Bacilli	Lactobacillales	Streptococcaceae	Streptococcus	NA	43	0.018919810801892	0.001	FALSE
Spring	Skin	Quarry Bay	Quarry Bay z	Right Palm	OTU_10	Bacteria	Firmicutes	Bacilli	Lactobacillales	Streptococcaceae	Streptococcus	NA	42	0.0144648553514465	0.001	FALSE
Summer	Skin	Quarry Bay	Quarry Bay z	Right Palm	OTU_10	Bacteria	Firmicutes	Bacilli	Lactobacillales	Streptococcaceae	Streptococcus	NA	12	0.00709492905070949	0.001	FALSE
Winter	Skin	Quarry Bay	Quarry Bay z	Right Palm	OTU_10	Bacteria	Firmicutes	Bacilli	Lactobacillales	Streptococcaceae	Streptococcus	NA	16	0.00643493565064349	0.001	FALSE
Autumn	Air	Sha Tin Wai	NA	Bedroom	OTU_10	Bacteria	Firmicutes	Bacilli	Lactobacillales	Streptococcaceae	Streptococcus	NA	16	NA	NA	NA
Spring	Air	Sha Tin Wai	NA	Bedroom	OTU_10	Bacteria	Firmicutes	Bacilli	Lactobacillales	Streptococcaceae	Streptococcus	NA	14	NA	NA	NA
Summer	Air	Sha Tin Wai	NA	Bedroom	OTU_10	Bacteria	Firmicutes	Bacilli	Lactobacillales	Streptococcaceae	Streptococcus	NA	2	NA	NA	NA
Winter	Air	Sha Tin Wai	NA	Bedroom	OTU_10	Bacteria	Firmicutes	Bacilli	Lactobacillales	Streptococcaceae	Streptococcus	NA	7	NA	NA	NA
Autumn	Air	Sha Tin Wai	NA	Kitchen	OTU_10	Bacteria	Firmicutes	Bacilli	Lactobacillales	Streptococcaceae	Streptococcus	NA	9	NA	NA	NA
Spring	Air	Sha Tin Wai	NA	Kitchen	OTU_10	Bacteria	Firmicutes	Bacilli	Lactobacillales	Streptococcaceae	Streptococcus	NA	4	NA	NA	NA
Summer	Air	Sha Tin Wai	NA	Kitchen	OTU_10	Bacteria	Firmicutes	Bacilli	Lactobacillales	Streptococcaceae	Streptococcus	NA	1	NA	NA	NA
Winter	Air	Sha Tin Wai	NA	Kitchen	OTU_10	Bacteria	Firmicutes	Bacilli	Lactobacillales	Streptococcaceae	Streptococcus	NA	1	NA	NA	NA
Autumn	Air	Sha Tin Wai	NA	Living Room	OTU_10	Bacteria	Firmicutes	Bacilli	Lactobacillales	Streptococcaceae	Streptococcus	NA	3	NA	NA	NA
Spring	Air	Sha Tin Wai	NA	Living Room	OTU_10	Bacteria	Firmicutes	Bacilli	Lactobacillales	Streptococcaceae	Streptococcus	NA	1	NA	NA	NA
Summer	Air	Sha Tin Wai	NA	Living Room	OTU_10	Bacteria	Firmicutes	Bacilli	Lactobacillales	Streptococcaceae	Streptococcus	NA	1	NA	NA	NA
Winter	Air	Sha Tin Wai	NA	Living Room	OTU_10	Bacteria	Firmicutes	Bacilli	Lactobacillales	Streptococcaceae	Streptococcus	NA	16	NA	NA	NA
Autumn	Air	Sha Tin Wai	NA	Toilet	OTU_10	Bacteria	Firmicutes	Bacilli	Lactobacillales	Streptococcaceae	Streptococcus	NA	5	NA	NA	NA
Spring	Air	Sha Tin Wai	NA	Toilet	OTU_10	Bacteria	Firmicutes	Bacilli	Lactobacillales	Streptococcaceae	Streptococcus	NA	10	NA	NA	NA
Summer	Air	Sha Tin Wai	NA	Toilet	OTU_10	Bacteria	Firmicutes	Bacilli	Lactobacillales	Streptococcaceae	Streptococcus	NA	7	NA	NA	NA
Winter	Air	Sha Tin Wai	NA	Toilet	OTU_10	Bacteria	Firmicutes	Bacilli	Lactobacillales	Streptococcaceae	Streptococcus	NA	14	NA	NA	NA
Autumn	Surface	Sha Tin Wai	NA	Bed Headboard	OTU_10	Bacteria	Firmicutes	Bacilli	Lactobacillales	Streptococcaceae	Streptococcus	NA	26	NA	NA	NA
Spring	Surface	Sha Tin Wai	NA	Bed Headboard	OTU_10	Bacteria	Firmicutes	Bacilli	Lactobacillales	Streptococcaceae	Streptococcus	NA	19	NA	NA	NA
Summer	Surface	Sha Tin Wai	NA	Bed Headboard	OTU_10	Bacteria	Firmicutes	Bacilli	Lactobacillales	Streptococcaceae	Streptococcus	NA	11	NA	NA	NA
Winter	Surface	Sha Tin Wai	NA	Bed Headboard	OTU_10	Bacteria	Firmicutes	Bacilli	Lactobacillales	Streptococcaceae	Streptococcus	NA	15	NA	NA	NA
Autumn	Surface	Sha Tin Wai	NA	Blanket	OTU_10	Bacteria	Firmicutes	Bacilli	Lactobacillales	Streptococcaceae	Streptococcus	NA	36	NA	NA	NA
Spring	Surface	Sha Tin Wai	NA	Blanket	OTU_10	Bacteria	Firmicutes	Bacilli	Lactobacillales	Streptococcaceae	Streptococcus	NA	14	NA	NA	NA
Summer	Surface	Sha Tin Wai	NA	Blanket	OTU_10	Bacteria	Firmicutes	Bacilli	Lactobacillales	Streptococcaceae	Streptococcus	NA	22	NA	NA	NA
Winter	Surface	Sha Tin Wai	NA	Blanket	OTU_10	Bacteria	Firmicutes	Bacilli	Lactobacillales	Streptococcaceae	Streptococcus	NA	14	NA	NA	NA
Autumn	Surface	Sha Tin Wai	NA	Fridge Door Seal	OTU_10	Bacteria	Firmicutes	Bacilli	Lactobacillales	Streptococcaceae	Streptococcus	NA	18	NA	NA	NA
Summer	Surface	Sha Tin Wai	NA	Fridge Door Seal	OTU_10	Bacteria	Firmicutes	Bacilli	Lactobacillales	Streptococcaceae	Streptococcus	NA	9	NA	NA	NA
Winter	Surface	Sha Tin Wai	NA	Fridge Door Seal	OTU_10	Bacteria	Firmicutes	Bacilli	Lactobacillales	Streptococcaceae	Streptococcus	NA	32	NA	NA	NA
Autumn	Surface	Sha Tin Wai	NA	Kitchen Ventilator	OTU_10	Bacteria	Firmicutes	Bacilli	Lactobacillales	Streptococcaceae	Streptococcus	NA	25	NA	NA	NA
Spring	Surface	Sha Tin Wai	NA	Kitchen Ventilator	OTU_10	Bacteria	Firmicutes	Bacilli	Lactobacillales	Streptococcaceae	Streptococcus	NA	3	NA	NA	NA
Summer	Surface	Sha Tin Wai	NA	Kitchen Ventilator	OTU_10	Bacteria	Firmicutes	Bacilli	Lactobacillales	Streptococcaceae	Streptococcus	NA	3	NA	NA	NA
Winter	Surface	Sha Tin Wai	NA	Kitchen Ventilator	OTU_10	Bacteria	Firmicutes	Bacilli	Lactobacillales	Streptococcaceae	Streptococcus	NA	37	NA	NA	NA
Autumn	Surface	Sha Tin Wai	NA	Remote Control	OTU_10	Bacteria	Firmicutes	Bacilli	Lactobacillales	Streptococcaceae	Streptococcus	NA	25	NA	NA	NA
Spring	Surface	Sha Tin Wai	NA	Remote Control	OTU_10	Bacteria	Firmicutes	Bacilli	Lactobacillales	Streptococcaceae	Streptococcus	NA	13	NA	NA	NA
Summer	Surface	Sha Tin Wai	NA	Remote Control	OTU_10	Bacteria	Firmicutes	Bacilli	Lactobacillales	Streptococcaceae	Streptococcus	NA	15	NA	NA	NA
Winter	Surface	Sha Tin Wai	NA	Remote Control	OTU_10	Bacteria	Firmicutes	Bacilli	Lactobacillales	Streptococcaceae	Streptococcus	NA	120	NA	NA	NA
Autumn	Surface	Sha Tin Wai	NA	TV Screen	OTU_10	Bacteria	Firmicutes	Bacilli	Lactobacillales	Streptococcaceae	Streptococcus	NA	18	NA	NA	NA
Spring	Surface	Sha Tin Wai	NA	TV Screen	OTU_10	Bacteria	Firmicutes	Bacilli	Lactobacillales	Streptococcaceae	Streptococcus	NA	7	NA	NA	NA
Summer	Surface	Sha Tin Wai	NA	TV Screen	OTU_10	Bacteria	Firmicutes	Bacilli	Lactobacillales	Streptococcaceae	Streptococcus	NA	4	NA	NA	NA
Winter	Surface	Sha Tin Wai	NA	TV Screen	OTU_10	Bacteria	Firmicutes	Bacilli	Lactobacillales	Streptococcaceae	Streptococcus	NA	15	NA	NA	NA
Autumn	Surface	Sha Tin Wai	NA	Shower Curtain	OTU_10	Bacteria	Firmicutes	Bacilli	Lactobacillales	Streptococcaceae	Streptococcus	NA	16	NA	NA	NA
Summer	Surface	Sha Tin Wai	NA	Shower Curtain	OTU_10	Bacteria	Firmicutes	Bacilli	Lactobacillales	Streptococcaceae	Streptococcus	NA	2	NA	NA	NA
Winter	Surface	Sha Tin Wai	NA	Shower Curtain	OTU_10	Bacteria	Firmicutes	Bacilli	Lactobacillales	Streptococcaceae	Streptococcus	NA	11	NA	NA	NA
Autumn	Surface	Sha Tin Wai	NA	Toilet Flush Button	OTU_10	Bacteria	Firmicutes	Bacilli	Lactobacillales	Streptococcaceae	Streptococcus	NA	37	NA	NA	NA
Spring	Surface	Sha Tin Wai	NA	Toilet Flush Button	OTU_10	Bacteria	Firmicutes	Bacilli	Lactobacillales	Streptococcaceae	Streptococcus	NA	8	NA	NA	NA
Summer	Surface	Sha Tin Wai	NA	Toilet Flush Button	OTU_10	Bacteria	Firmicutes	Bacilli	Lactobacillales	Streptococcaceae	Streptococcus	NA	16	NA	NA	NA
Winter	Surface	Sha Tin Wai	NA	Toilet Flush Button	OTU_10	Bacteria	Firmicutes	Bacilli	Lactobacillales	Streptococcaceae	Streptococcus	NA	21	NA	NA	NA
Autumn	Skin	Sha Tin Wai	Sha Tin Wai x	Forehead	OTU_10	Bacteria	Firmicutes	Bacilli	Lactobacillales	Streptococcaceae	Streptococcus	NA	25	0.00923990760092399	0.001	FALSE
Spring	Skin	Sha Tin Wai	Sha Tin Wai x	Forehead	OTU_10	Bacteria	Firmicutes	Bacilli	Lactobacillales	Streptococcaceae	Streptococcus	NA	298	0.0606643933560665	0.001	FALSE
Summer	Skin	Sha Tin Wai	Sha Tin Wai x	Forehead	OTU_10	Bacteria	Firmicutes	Bacilli	Lactobacillales	Streptococcaceae	Streptococcus	NA	26	0.022989770102299	0.001	FALSE
Winter	Skin	Sha Tin Wai	Sha Tin Wai x	Forehead	OTU_10	Bacteria	Firmicutes	Bacilli	Lactobacillales	Streptococcaceae	Streptococcus	NA	147	0.035309646903531	0.001	FALSE
Autumn	Skin	Sha Tin Wai	Sha Tin Wai x	Left Forearm	OTU_10	Bacteria	Firmicutes	Bacilli	Lactobacillales	Streptococcaceae	Streptococcus	NA	35	0.00923990760092399	0.001	FALSE
Spring	Skin	Sha Tin Wai	Sha Tin Wai x	Left Forearm	OTU_10	Bacteria	Firmicutes	Bacilli	Lactobacillales	Streptococcaceae	Streptococcus	NA	149	0.0606643933560665	0.001	FALSE
Summer	Skin	Sha Tin Wai	Sha Tin Wai x	Left Forearm	OTU_10	Bacteria	Firmicutes	Bacilli	Lactobacillales	Streptococcaceae	Streptococcus	NA	50	0.022989770102299	0.001	FALSE
Winter	Skin	Sha Tin Wai	Sha Tin Wai x	Left Forearm	OTU_10	Bacteria	Firmicutes	Bacilli	Lactobacillales	Streptococcaceae	Streptococcus	NA	104	0.035309646903531	0.001	FALSE
Autumn	Skin	Sha Tin Wai	Sha Tin Wai x	Left Palm	OTU_10	Bacteria	Firmicutes	Bacilli	Lactobacillales	Streptococcaceae	Streptococcus	NA	15	0.00923990760092399	0.001	FALSE
Spring	Skin	Sha Tin Wai	Sha Tin Wai x	Left Palm	OTU_10	Bacteria	Firmicutes	Bacilli	Lactobacillales	Streptococcaceae	Streptococcus	NA	293	0.0606643933560665	0.001	FALSE
Summer	Skin	Sha Tin Wai	Sha Tin Wai x	Left Palm	OTU_10	Bacteria	Firmicutes	Bacilli	Lactobacillales	Streptococcaceae	Streptococcus	NA	65	0.022989770102299	0.001	FALSE
Winter	Skin	Sha Tin Wai	Sha Tin Wai x	Left Palm	OTU_10	Bacteria	Firmicutes	Bacilli	Lactobacillales	Streptococcaceae	Streptococcus	NA	98	0.035309646903531	0.001	FALSE
Autumn	Skin	Sha Tin Wai	Sha Tin Wai x	Right Forearm	OTU_10	Bacteria	Firmicutes	Bacilli	Lactobacillales	Streptococcaceae	Streptococcus	NA	48	0.00923990760092399	0.001	FALSE
Spring	Skin	Sha Tin Wai	Sha Tin Wai x	Right Forearm	OTU_10	Bacteria	Firmicutes	Bacilli	Lactobacillales	Streptococcaceae	Streptococcus	NA	108	0.0606643933560665	0.001	FALSE
Summer	Skin	Sha Tin Wai	Sha Tin Wai x	Right Forearm	OTU_10	Bacteria	Firmicutes	Bacilli	Lactobacillales	Streptococcaceae	Streptococcus	NA	178	0.022989770102299	0.001	FALSE
Winter	Skin	Sha Tin Wai	Sha Tin Wai x	Right Forearm	OTU_10	Bacteria	Firmicutes	Bacilli	Lactobacillales	Streptococcaceae	Streptococcus	NA	139	0.035309646903531	0.001	FALSE
Autumn	Skin	Sha Tin Wai	Sha Tin Wai x	Right Palm	OTU_10	Bacteria	Firmicutes	Bacilli	Lactobacillales	Streptococcaceae	Streptococcus	NA	45	0.00923990760092399	0.001	FALSE
Spring	Skin	Sha Tin Wai	Sha Tin Wai x	Right Palm	OTU_10	Bacteria	Firmicutes	Bacilli	Lactobacillales	Streptococcaceae	Streptococcus	NA	255	0.0606643933560665	0.001	FALSE
Summer	Skin	Sha Tin Wai	Sha Tin Wai x	Right Palm	OTU_10	Bacteria	Firmicutes	Bacilli	Lactobacillales	Streptococcaceae	Streptococcus	NA	99	0.022989770102299	0.001	FALSE
Winter	Skin	Sha Tin Wai	Sha Tin Wai x	Right Palm	OTU_10	Bacteria	Firmicutes	Bacilli	Lactobacillales	Streptococcaceae	Streptococcus	NA	154	0.035309646903531	0.001	FALSE
Autumn	Skin	Sha Tin Wai	Sha Tin Wai y	Forehead	OTU_10	Bacteria	Firmicutes	Bacilli	Lactobacillales	Streptococcaceae	Streptococcus	NA	16	0.002859971400286	0.001	FALSE
Spring	Skin	Sha Tin Wai	Sha Tin Wai y	Forehead	OTU_10	Bacteria	Firmicutes	Bacilli	Lactobacillales	Streptococcaceae	Streptococcus	NA	98	0.0256847431525685	0.001	FALSE
Summer	Skin	Sha Tin Wai	Sha Tin Wai y	Forehead	OTU_10	Bacteria	Firmicutes	Bacilli	Lactobacillales	Streptococcaceae	Streptococcus	NA	11	0.0045649543504565	0.001	FALSE
Winter	Skin	Sha Tin Wai	Sha Tin Wai y	Forehead	OTU_10	Bacteria	Firmicutes	Bacilli	Lactobacillales	Streptococcaceae	Streptococcus	NA	26	0.01429985700143	0.001	FALSE
Autumn	Skin	Sha Tin Wai	Sha Tin Wai y	Left Forearm	OTU_10	Bacteria	Firmicutes	Bacilli	Lactobacillales	Streptococcaceae	Streptococcus	NA	8	0.002859971400286	0.001	FALSE
Spring	Skin	Sha Tin Wai	Sha Tin Wai y	Left Forearm	OTU_10	Bacteria	Firmicutes	Bacilli	Lactobacillales	Streptococcaceae	Streptococcus	NA	83	0.0256847431525685	0.001	FALSE
Summer	Skin	Sha Tin Wai	Sha Tin Wai y	Left Forearm	OTU_10	Bacteria	Firmicutes	Bacilli	Lactobacillales	Streptococcaceae	Streptococcus	NA	20	0.0045649543504565	0.001	FALSE
Winter	Skin	Sha Tin Wai	Sha Tin Wai y	Left Forearm	OTU_10	Bacteria	Firmicutes	Bacilli	Lactobacillales	Streptococcaceae	Streptococcus	NA	103	0.01429985700143	0.001	FALSE
Autumn	Skin	Sha Tin Wai	Sha Tin Wai y	Left Palm	OTU_10	Bacteria	Firmicutes	Bacilli	Lactobacillales	Streptococcaceae	Streptococcus	NA	7	0.002859971400286	0.001	FALSE
Spring	Skin	Sha Tin Wai	Sha Tin Wai y	Left Palm	OTU_10	Bacteria	Firmicutes	Bacilli	Lactobacillales	Streptococcaceae	Streptococcus	NA	40	0.0256847431525685	0.001	FALSE
Summer	Skin	Sha Tin Wai	Sha Tin Wai y	Left Palm	OTU_10	Bacteria	Firmicutes	Bacilli	Lactobacillales	Streptococcaceae	Streptococcus	NA	23	0.0045649543504565	0.001	FALSE
Winter	Skin	Sha Tin Wai	Sha Tin Wai y	Left Palm	OTU_10	Bacteria	Firmicutes	Bacilli	Lactobacillales	Streptococcaceae	Streptococcus	NA	30	0.01429985700143	0.001	FALSE
Autumn	Skin	Sha Tin Wai	Sha Tin Wai y	Right Forearm	OTU_10	Bacteria	Firmicutes	Bacilli	Lactobacillales	Streptococcaceae	Streptococcus	NA	7	0.002859971400286	0.001	FALSE
Spring	Skin	Sha Tin Wai	Sha Tin Wai y	Right Forearm	OTU_10	Bacteria	Firmicutes	Bacilli	Lactobacillales	Streptococcaceae	Streptococcus	NA	190	0.0256847431525685	0.001	FALSE
Summer	Skin	Sha Tin Wai	Sha Tin Wai y	Right Forearm	OTU_10	Bacteria	Firmicutes	Bacilli	Lactobacillales	Streptococcaceae	Streptococcus	NA	18	0.0045649543504565	0.001	FALSE
Winter	Skin	Sha Tin Wai	Sha Tin Wai y	Right Forearm	OTU_10	Bacteria	Firmicutes	Bacilli	Lactobacillales	Streptococcaceae	Streptococcus	NA	83	0.01429985700143	0.001	FALSE
Autumn	Skin	Sha Tin Wai	Sha Tin Wai y	Right Palm	OTU_10	Bacteria	Firmicutes	Bacilli	Lactobacillales	Streptococcaceae	Streptococcus	NA	14	0.002859971400286	0.001	FALSE
Spring	Skin	Sha Tin Wai	Sha Tin Wai y	Right Palm	OTU_10	Bacteria	Firmicutes	Bacilli	Lactobacillales	Streptococcaceae	Streptococcus	NA	56	0.0256847431525685	0.001	FALSE
Summer	Skin	Sha Tin Wai	Sha Tin Wai y	Right Palm	OTU_10	Bacteria	Firmicutes	Bacilli	Lactobacillales	Streptococcaceae	Streptococcus	NA	11	0.0045649543504565	0.001	FALSE
Winter	Skin	Sha Tin Wai	Sha Tin Wai y	Right Palm	OTU_10	Bacteria	Firmicutes	Bacilli	Lactobacillales	Streptococcaceae	Streptococcus	NA	18	0.01429985700143	0.001	FALSE
Autumn	Air	Sai Wan	NA	Bedroom	OTU_10	Bacteria	Firmicutes	Bacilli	Lactobacillales	Streptococcaceae	Streptococcus	NA	63	NA	NA	NA
Spring	Air	Sai Wan	NA	Bedroom	OTU_10	Bacteria	Firmicutes	Bacilli	Lactobacillales	Streptococcaceae	Streptococcus	NA	111	NA	NA	NA
Summer	Air	Sai Wan	NA	Bedroom	OTU_10	Bacteria	Firmicutes	Bacilli	Lactobacillales	Streptococcaceae	Streptococcus	NA	7	NA	NA	NA
Winter	Air	Sai Wan	NA	Bedroom	OTU_10	Bacteria	Firmicutes	Bacilli	Lactobacillales	Streptococcaceae	Streptococcus	NA	3	NA	NA	NA
Autumn	Air	Sai Wan	NA	Kitchen	OTU_10	Bacteria	Firmicutes	Bacilli	Lactobacillales	Streptococcaceae	Streptococcus	NA	193	NA	NA	NA
Spring	Air	Sai Wan	NA	Kitchen	OTU_10	Bacteria	Firmicutes	Bacilli	Lactobacillales	Streptococcaceae	Streptococcus	NA	10	NA	NA	NA
Summer	Air	Sai Wan	NA	Kitchen	OTU_10	Bacteria	Firmicutes	Bacilli	Lactobacillales	Streptococcaceae	Streptococcus	NA	5	NA	NA	NA
Winter	Air	Sai Wan	NA	Kitchen	OTU_10	Bacteria	Firmicutes	Bacilli	Lactobacillales	Streptococcaceae	Streptococcus	NA	3	NA	NA	NA
Autumn	Air	Sai Wan	NA	Living Room	OTU_10	Bacteria	Firmicutes	Bacilli	Lactobacillales	Streptococcaceae	Streptococcus	NA	25	NA	NA	NA
Spring	Air	Sai Wan	NA	Living Room	OTU_10	Bacteria	Firmicutes	Bacilli	Lactobacillales	Streptococcaceae	Streptococcus	NA	27	NA	NA	NA
Summer	Air	Sai Wan	NA	Living Room	OTU_10	Bacteria	Firmicutes	Bacilli	Lactobacillales	Streptococcaceae	Streptococcus	NA	3	NA	NA	NA
Winter	Air	Sai Wan	NA	Living Room	OTU_10	Bacteria	Firmicutes	Bacilli	Lactobacillales	Streptococcaceae	Streptococcus	NA	2	NA	NA	NA
Autumn	Air	Sai Wan	NA	Toilet	OTU_10	Bacteria	Firmicutes	Bacilli	Lactobacillales	Streptococcaceae	Streptococcus	NA	24	NA	NA	NA
Spring	Air	Sai Wan	NA	Toilet	OTU_10	Bacteria	Firmicutes	Bacilli	Lactobacillales	Streptococcaceae	Streptococcus	NA	236	NA	NA	NA
Summer	Air	Sai Wan	NA	Toilet	OTU_10	Bacteria	Firmicutes	Bacilli	Lactobacillales	Streptococcaceae	Streptococcus	NA	3	NA	NA	NA
Winter	Air	Sai Wan	NA	Toilet	OTU_10	Bacteria	Firmicutes	Bacilli	Lactobacillales	Streptococcaceae	Streptococcus	NA	13	NA	NA	NA
Autumn	Surface	Sai Wan	NA	Bed Headboard	OTU_10	Bacteria	Firmicutes	Bacilli	Lactobacillales	Streptococcaceae	Streptococcus	NA	10	NA	NA	NA
Spring	Surface	Sai Wan	NA	Bed Headboard	OTU_10	Bacteria	Firmicutes	Bacilli	Lactobacillales	Streptococcaceae	Streptococcus	NA	244	NA	NA	NA
Summer	Surface	Sai Wan	NA	Bed Headboard	OTU_10	Bacteria	Firmicutes	Bacilli	Lactobacillales	Streptococcaceae	Streptococcus	NA	12	NA	NA	NA
Winter	Surface	Sai Wan	NA	Bed Headboard	OTU_10	Bacteria	Firmicutes	Bacilli	Lactobacillales	Streptococcaceae	Streptococcus	NA	16	NA	NA	NA
Autumn	Surface	Sai Wan	NA	Blanket	OTU_10	Bacteria	Firmicutes	Bacilli	Lactobacillales	Streptococcaceae	Streptococcus	NA	5	NA	NA	NA
Spring	Surface	Sai Wan	NA	Blanket	OTU_10	Bacteria	Firmicutes	Bacilli	Lactobacillales	Streptococcaceae	Streptococcus	NA	111	NA	NA	NA
Summer	Surface	Sai Wan	NA	Blanket	OTU_10	Bacteria	Firmicutes	Bacilli	Lactobacillales	Streptococcaceae	Streptococcus	NA	14	NA	NA	NA
Winter	Surface	Sai Wan	NA	Blanket	OTU_10	Bacteria	Firmicutes	Bacilli	Lactobacillales	Streptococcaceae	Streptococcus	NA	16	NA	NA	NA
Autumn	Surface	Sai Wan	NA	Fridge Door Seal	OTU_10	Bacteria	Firmicutes	Bacilli	Lactobacillales	Streptococcaceae	Streptococcus	NA	3	NA	NA	NA
Spring	Surface	Sai Wan	NA	Fridge Door Seal	OTU_10	Bacteria	Firmicutes	Bacilli	Lactobacillales	Streptococcaceae	Streptococcus	NA	174	NA	NA	NA
Summer	Surface	Sai Wan	NA	Fridge Door Seal	OTU_10	Bacteria	Firmicutes	Bacilli	Lactobacillales	Streptococcaceae	Streptococcus	NA	7	NA	NA	NA
Winter	Surface	Sai Wan	NA	Fridge Door Seal	OTU_10	Bacteria	Firmicutes	Bacilli	Lactobacillales	Streptococcaceae	Streptococcus	NA	9	NA	NA	NA
Autumn	Surface	Sai Wan	NA	Kitchen Ventilator	OTU_10	Bacteria	Firmicutes	Bacilli	Lactobacillales	Streptococcaceae	Streptococcus	NA	6	NA	NA	NA
Spring	Surface	Sai Wan	NA	Kitchen Ventilator	OTU_10	Bacteria	Firmicutes	Bacilli	Lactobacillales	Streptococcaceae	Streptococcus	NA	342	NA	NA	NA
Summer	Surface	Sai Wan	NA	Kitchen Ventilator	OTU_10	Bacteria	Firmicutes	Bacilli	Lactobacillales	Streptococcaceae	Streptococcus	NA	12	NA	NA	NA
Winter	Surface	Sai Wan	NA	Kitchen Ventilator	OTU_10	Bacteria	Firmicutes	Bacilli	Lactobacillales	Streptococcaceae	Streptococcus	NA	12	NA	NA	NA
Autumn	Surface	Sai Wan	NA	Remote Control	OTU_10	Bacteria	Firmicutes	Bacilli	Lactobacillales	Streptococcaceae	Streptococcus	NA	10	NA	NA	NA
Spring	Surface	Sai Wan	NA	Remote Control	OTU_10	Bacteria	Firmicutes	Bacilli	Lactobacillales	Streptococcaceae	Streptococcus	NA	117	NA	NA	NA
Summer	Surface	Sai Wan	NA	Remote Control	OTU_10	Bacteria	Firmicutes	Bacilli	Lactobacillales	Streptococcaceae	Streptococcus	NA	24	NA	NA	NA
Winter	Surface	Sai Wan	NA	Remote Control	OTU_10	Bacteria	Firmicutes	Bacilli	Lactobacillales	Streptococcaceae	Streptococcus	NA	34	NA	NA	NA
Autumn	Surface	Sai Wan	NA	TV Screen	OTU_10	Bacteria	Firmicutes	Bacilli	Lactobacillales	Streptococcaceae	Streptococcus	NA	1	NA	NA	NA
Spring	Surface	Sai Wan	NA	TV Screen	OTU_10	Bacteria	Firmicutes	Bacilli	Lactobacillales	Streptococcaceae	Streptococcus	NA	211	NA	NA	NA
Summer	Surface	Sai Wan	NA	TV Screen	OTU_10	Bacteria	Firmicutes	Bacilli	Lactobacillales	Streptococcaceae	Streptococcus	NA	16	NA	NA	NA
Winter	Surface	Sai Wan	NA	TV Screen	OTU_10	Bacteria	Firmicutes	Bacilli	Lactobacillales	Streptococcaceae	Streptococcus	NA	35	NA	NA	NA
Autumn	Surface	Sai Wan	NA	Shower Curtain	OTU_10	Bacteria	Firmicutes	Bacilli	Lactobacillales	Streptococcaceae	Streptococcus	NA	2	NA	NA	NA
Spring	Surface	Sai Wan	NA	Shower Curtain	OTU_10	Bacteria	Firmicutes	Bacilli	Lactobacillales	Streptococcaceae	Streptococcus	NA	43	NA	NA	NA
Summer	Surface	Sai Wan	NA	Shower Curtain	OTU_10	Bacteria	Firmicutes	Bacilli	Lactobacillales	Streptococcaceae	Streptococcus	NA	6	NA	NA	NA
Winter	Surface	Sai Wan	NA	Shower Curtain	OTU_10	Bacteria	Firmicutes	Bacilli	Lactobacillales	Streptococcaceae	Streptococcus	NA	77	NA	NA	NA
Autumn	Surface	Sai Wan	NA	Toilet Flush Button	OTU_10	Bacteria	Firmicutes	Bacilli	Lactobacillales	Streptococcaceae	Streptococcus	NA	22	NA	NA	NA
Spring	Surface	Sai Wan	NA	Toilet Flush Button	OTU_10	Bacteria	Firmicutes	Bacilli	Lactobacillales	Streptococcaceae	Streptococcus	NA	143	NA	NA	NA
Summer	Surface	Sai Wan	NA	Toilet Flush Button	OTU_10	Bacteria	Firmicutes	Bacilli	Lactobacillales	Streptococcaceae	Streptococcus	NA	26	NA	NA	NA
Winter	Surface	Sai Wan	NA	Toilet Flush Button	OTU_10	Bacteria	Firmicutes	Bacilli	Lactobacillales	Streptococcaceae	Streptococcus	NA	66	NA	NA	NA
Autumn	Skin	Sai Wan	Sai Wan y	Forehead	OTU_10	Bacteria	Firmicutes	Bacilli	Lactobacillales	Streptococcaceae	Streptococcus	NA	12	0.002419975800242	0.001	FALSE
Spring	Skin	Sai Wan	Sai Wan y	Forehead	OTU_10	Bacteria	Firmicutes	Bacilli	Lactobacillales	Streptococcaceae	Streptococcus	NA	67	0.018479815201848	0.001	FALSE
Summer	Skin	Sai Wan	Sai Wan y	Forehead	OTU_10	Bacteria	Firmicutes	Bacilli	Lactobacillales	Streptococcaceae	Streptococcus	NA	89	0.018919810801892	0.001	FALSE
Winter	Skin	Sai Wan	Sai Wan y	Forehead	OTU_10	Bacteria	Firmicutes	Bacilli	Lactobacillales	Streptococcaceae	Streptococcus	NA	47	0.0195248047519525	0.001	FALSE
Autumn	Skin	Sai Wan	Sai Wan y	Left Forearm	OTU_10	Bacteria	Firmicutes	Bacilli	Lactobacillales	Streptococcaceae	Streptococcus	NA	11	0.002419975800242	0.001	FALSE
Spring	Skin	Sai Wan	Sai Wan y	Left Forearm	OTU_10	Bacteria	Firmicutes	Bacilli	Lactobacillales	Streptococcaceae	Streptococcus	NA	110	0.018479815201848	0.001	FALSE
Summer	Skin	Sai Wan	Sai Wan y	Left Forearm	OTU_10	Bacteria	Firmicutes	Bacilli	Lactobacillales	Streptococcaceae	Streptococcus	NA	72	0.018919810801892	0.001	FALSE
Winter	Skin	Sai Wan	Sai Wan y	Left Forearm	OTU_10	Bacteria	Firmicutes	Bacilli	Lactobacillales	Streptococcaceae	Streptococcus	NA	173	0.0195248047519525	0.001	FALSE
Autumn	Skin	Sai Wan	Sai Wan y	Left Palm	OTU_10	Bacteria	Firmicutes	Bacilli	Lactobacillales	Streptococcaceae	Streptococcus	NA	10	0.002419975800242	0.001	FALSE
Spring	Skin	Sai Wan	Sai Wan y	Left Palm	OTU_10	Bacteria	Firmicutes	Bacilli	Lactobacillales	Streptococcaceae	Streptococcus	NA	65	0.018479815201848	0.001	FALSE
Summer	Skin	Sai Wan	Sai Wan y	Left Palm	OTU_10	Bacteria	Firmicutes	Bacilli	Lactobacillales	Streptococcaceae	Streptococcus	NA	54	0.018919810801892	0.001	FALSE
Winter	Skin	Sai Wan	Sai Wan y	Left Palm	OTU_10	Bacteria	Firmicutes	Bacilli	Lactobacillales	Streptococcaceae	Streptococcus	NA	35	0.0195248047519525	0.001	FALSE
Autumn	Skin	Sai Wan	Sai Wan y	Right Forearm	OTU_10	Bacteria	Firmicutes	Bacilli	Lactobacillales	Streptococcaceae	Streptococcus	NA	7	0.002419975800242	0.001	FALSE
Spring	Skin	Sai Wan	Sai Wan y	Right Forearm	OTU_10	Bacteria	Firmicutes	Bacilli	Lactobacillales	Streptococcaceae	Streptococcus	NA	70	0.018479815201848	0.001	FALSE
Summer	Skin	Sai Wan	Sai Wan y	Right Forearm	OTU_10	Bacteria	Firmicutes	Bacilli	Lactobacillales	Streptococcaceae	Streptococcus	NA	69	0.018919810801892	0.001	FALSE
Winter	Skin	Sai Wan	Sai Wan y	Right Forearm	OTU_10	Bacteria	Firmicutes	Bacilli	Lactobacillales	Streptococcaceae	Streptococcus	NA	63	0.0195248047519525	0.001	FALSE
Autumn	Skin	Sai Wan	Sai Wan y	Right Palm	OTU_10	Bacteria	Firmicutes	Bacilli	Lactobacillales	Streptococcaceae	Streptococcus	NA	4	0.002419975800242	0.001	FALSE
Spring	Skin	Sai Wan	Sai Wan y	Right Palm	OTU_10	Bacteria	Firmicutes	Bacilli	Lactobacillales	Streptococcaceae	Streptococcus	NA	24	0.018479815201848	0.001	FALSE
Summer	Skin	Sai Wan	Sai Wan y	Right Palm	OTU_10	Bacteria	Firmicutes	Bacilli	Lactobacillales	Streptococcaceae	Streptococcus	NA	60	0.018919810801892	0.001	FALSE
Winter	Skin	Sai Wan	Sai Wan y	Right Palm	OTU_10	Bacteria	Firmicutes	Bacilli	Lactobacillales	Streptococcaceae	Streptococcus	NA	37	0.0195248047519525	0.001	FALSE
Autumn	Skin	Sai Wan	Sai Wan z	Forehead	OTU_10	Bacteria	Firmicutes	Bacilli	Lactobacillales	Streptococcaceae	Streptococcus	NA	7	0.003189968100319	0.001	FALSE
Spring	Skin	Sai Wan	Sai Wan z	Forehead	OTU_10	Bacteria	Firmicutes	Bacilli	Lactobacillales	Streptococcaceae	Streptococcus	NA	29	0.0275547244527555	0.001	FALSE
Summer	Skin	Sai Wan	Sai Wan z	Forehead	OTU_10	Bacteria	Firmicutes	Bacilli	Lactobacillales	Streptococcaceae	Streptococcus	NA	95	0.0190848091519085	0.001	FALSE
Winter	Skin	Sai Wan	Sai Wan z	Forehead	OTU_10	Bacteria	Firmicutes	Bacilli	Lactobacillales	Streptococcaceae	Streptococcus	NA	93	0.00654493455065449	0.001	FALSE
Autumn	Skin	Sai Wan	Sai Wan z	Left Forearm	OTU_10	Bacteria	Firmicutes	Bacilli	Lactobacillales	Streptococcaceae	Streptococcus	NA	15	0.003189968100319	0.001	FALSE
Spring	Skin	Sai Wan	Sai Wan z	Left Forearm	OTU_10	Bacteria	Firmicutes	Bacilli	Lactobacillales	Streptococcaceae	Streptococcus	NA	43	0.0275547244527555	0.001	FALSE
Summer	Skin	Sai Wan	Sai Wan z	Left Forearm	OTU_10	Bacteria	Firmicutes	Bacilli	Lactobacillales	Streptococcaceae	Streptococcus	NA	71	0.0190848091519085	0.001	FALSE
Winter	Skin	Sai Wan	Sai Wan z	Left Forearm	OTU_10	Bacteria	Firmicutes	Bacilli	Lactobacillales	Streptococcaceae	Streptococcus	NA	5	0.00654493455065449	0.001	FALSE
Autumn	Skin	Sai Wan	Sai Wan z	Left Palm	OTU_10	Bacteria	Firmicutes	Bacilli	Lactobacillales	Streptococcaceae	Streptococcus	NA	4	0.003189968100319	0.001	FALSE
Spring	Skin	Sai Wan	Sai Wan z	Left Palm	OTU_10	Bacteria	Firmicutes	Bacilli	Lactobacillales	Streptococcaceae	Streptococcus	NA	119	0.0275547244527555	0.001	FALSE
Summer	Skin	Sai Wan	Sai Wan z	Left Palm	OTU_10	Bacteria	Firmicutes	Bacilli	Lactobacillales	Streptococcaceae	Streptococcus	NA	55	0.0190848091519085	0.001	FALSE
Winter	Skin	Sai Wan	Sai Wan z	Left Palm	OTU_10	Bacteria	Firmicutes	Bacilli	Lactobacillales	Streptococcaceae	Streptococcus	NA	2	0.00654493455065449	0.001	FALSE
Autumn	Skin	Sai Wan	Sai Wan z	Right Forearm	OTU_10	Bacteria	Firmicutes	Bacilli	Lactobacillales	Streptococcaceae	Streptococcus	NA	8	0.003189968100319	0.001	FALSE
Spring	Skin	Sai Wan	Sai Wan z	Right Forearm	OTU_10	Bacteria	Firmicutes	Bacilli	Lactobacillales	Streptococcaceae	Streptococcus	NA	213	0.0275547244527555	0.001	FALSE
Summer	Skin	Sai Wan	Sai Wan z	Right Forearm	OTU_10	Bacteria	Firmicutes	Bacilli	Lactobacillales	Streptococcaceae	Streptococcus	NA	64	0.0190848091519085	0.001	FALSE
Winter	Skin	Sai Wan	Sai Wan z	Right Forearm	OTU_10	Bacteria	Firmicutes	Bacilli	Lactobacillales	Streptococcaceae	Streptococcus	NA	10	0.00654493455065449	0.001	FALSE
Autumn	Skin	Sai Wan	Sai Wan z	Right Palm	OTU_10	Bacteria	Firmicutes	Bacilli	Lactobacillales	Streptococcaceae	Streptococcus	NA	24	0.003189968100319	0.001	FALSE
Spring	Skin	Sai Wan	Sai Wan z	Right Palm	OTU_10	Bacteria	Firmicutes	Bacilli	Lactobacillales	Streptococcaceae	Streptococcus	NA	97	0.0275547244527555	0.001	FALSE
Summer	Skin	Sai Wan	Sai Wan z	Right Palm	OTU_10	Bacteria	Firmicutes	Bacilli	Lactobacillales	Streptococcaceae	Streptococcus	NA	62	0.0190848091519085	0.001	FALSE
Winter	Skin	Sai Wan	Sai Wan z	Right Palm	OTU_10	Bacteria	Firmicutes	Bacilli	Lactobacillales	Streptococcaceae	Streptococcus	NA	9	0.00654493455065449	0.001	FALSE
Autumn	Air	Tai Koo	NA	Bedroom	OTU_10	Bacteria	Firmicutes	Bacilli	Lactobacillales	Streptococcaceae	Streptococcus	NA	5	NA	NA	NA
Spring	Air	Tai Koo	NA	Bedroom	OTU_10	Bacteria	Firmicutes	Bacilli	Lactobacillales	Streptococcaceae	Streptococcus	NA	2	NA	NA	NA
Summer	Air	Tai Koo	NA	Bedroom	OTU_10	Bacteria	Firmicutes	Bacilli	Lactobacillales	Streptococcaceae	Streptococcus	NA	11	NA	NA	NA
Winter	Air	Tai Koo	NA	Bedroom	OTU_10	Bacteria	Firmicutes	Bacilli	Lactobacillales	Streptococcaceae	Streptococcus	NA	8	NA	NA	NA
Autumn	Air	Tai Koo	NA	Kitchen	OTU_10	Bacteria	Firmicutes	Bacilli	Lactobacillales	Streptococcaceae	Streptococcus	NA	6	NA	NA	NA
Spring	Air	Tai Koo	NA	Kitchen	OTU_10	Bacteria	Firmicutes	Bacilli	Lactobacillales	Streptococcaceae	Streptococcus	NA	13	NA	NA	NA
Summer	Air	Tai Koo	NA	Kitchen	OTU_10	Bacteria	Firmicutes	Bacilli	Lactobacillales	Streptococcaceae	Streptococcus	NA	15	NA	NA	NA
Winter	Air	Tai Koo	NA	Kitchen	OTU_10	Bacteria	Firmicutes	Bacilli	Lactobacillales	Streptococcaceae	Streptococcus	NA	2	NA	NA	NA
Autumn	Air	Tai Koo	NA	Living Room	OTU_10	Bacteria	Firmicutes	Bacilli	Lactobacillales	Streptococcaceae	Streptococcus	NA	12	NA	NA	NA
Spring	Air	Tai Koo	NA	Living Room	OTU_10	Bacteria	Firmicutes	Bacilli	Lactobacillales	Streptococcaceae	Streptococcus	NA	7	NA	NA	NA
Summer	Air	Tai Koo	NA	Living Room	OTU_10	Bacteria	Firmicutes	Bacilli	Lactobacillales	Streptococcaceae	Streptococcus	NA	10	NA	NA	NA
Winter	Air	Tai Koo	NA	Living Room	OTU_10	Bacteria	Firmicutes	Bacilli	Lactobacillales	Streptococcaceae	Streptococcus	NA	41	NA	NA	NA
Autumn	Air	Tai Koo	NA	Toilet	OTU_10	Bacteria	Firmicutes	Bacilli	Lactobacillales	Streptococcaceae	Streptococcus	NA	22	NA	NA	NA
Spring	Air	Tai Koo	NA	Toilet	OTU_10	Bacteria	Firmicutes	Bacilli	Lactobacillales	Streptococcaceae	Streptococcus	NA	1	NA	NA	NA
Summer	Air	Tai Koo	NA	Toilet	OTU_10	Bacteria	Firmicutes	Bacilli	Lactobacillales	Streptococcaceae	Streptococcus	NA	8	NA	NA	NA
Winter	Air	Tai Koo	NA	Toilet	OTU_10	Bacteria	Firmicutes	Bacilli	Lactobacillales	Streptococcaceae	Streptococcus	NA	8	NA	NA	NA
Autumn	Surface	Tai Koo	NA	Bed Headboard	OTU_10	Bacteria	Firmicutes	Bacilli	Lactobacillales	Streptococcaceae	Streptococcus	NA	13	NA	NA	NA
Spring	Surface	Tai Koo	NA	Bed Headboard	OTU_10	Bacteria	Firmicutes	Bacilli	Lactobacillales	Streptococcaceae	Streptococcus	NA	10	NA	NA	NA
Summer	Surface	Tai Koo	NA	Bed Headboard	OTU_10	Bacteria	Firmicutes	Bacilli	Lactobacillales	Streptococcaceae	Streptococcus	NA	16	NA	NA	NA
Winter	Surface	Tai Koo	NA	Bed Headboard	OTU_10	Bacteria	Firmicutes	Bacilli	Lactobacillales	Streptococcaceae	Streptococcus	NA	56	NA	NA	NA
Autumn	Surface	Tai Koo	NA	Blanket	OTU_10	Bacteria	Firmicutes	Bacilli	Lactobacillales	Streptococcaceae	Streptococcus	NA	5	NA	NA	NA
Spring	Surface	Tai Koo	NA	Blanket	OTU_10	Bacteria	Firmicutes	Bacilli	Lactobacillales	Streptococcaceae	Streptococcus	NA	5	NA	NA	NA
Summer	Surface	Tai Koo	NA	Blanket	OTU_10	Bacteria	Firmicutes	Bacilli	Lactobacillales	Streptococcaceae	Streptococcus	NA	15	NA	NA	NA
Winter	Surface	Tai Koo	NA	Blanket	OTU_10	Bacteria	Firmicutes	Bacilli	Lactobacillales	Streptococcaceae	Streptococcus	NA	59	NA	NA	NA
Autumn	Surface	Tai Koo	NA	Fridge Door Seal	OTU_10	Bacteria	Firmicutes	Bacilli	Lactobacillales	Streptococcaceae	Streptococcus	NA	6	NA	NA	NA
Spring	Surface	Tai Koo	NA	Fridge Door Seal	OTU_10	Bacteria	Firmicutes	Bacilli	Lactobacillales	Streptococcaceae	Streptococcus	NA	14	NA	NA	NA
Summer	Surface	Tai Koo	NA	Fridge Door Seal	OTU_10	Bacteria	Firmicutes	Bacilli	Lactobacillales	Streptococcaceae	Streptococcus	NA	6	NA	NA	NA
Winter	Surface	Tai Koo	NA	Fridge Door Seal	OTU_10	Bacteria	Firmicutes	Bacilli	Lactobacillales	Streptococcaceae	Streptococcus	NA	27	NA	NA	NA
Autumn	Surface	Tai Koo	NA	Kitchen Ventilator	OTU_10	Bacteria	Firmicutes	Bacilli	Lactobacillales	Streptococcaceae	Streptococcus	NA	9	NA	NA	NA
Spring	Surface	Tai Koo	NA	Kitchen Ventilator	OTU_10	Bacteria	Firmicutes	Bacilli	Lactobacillales	Streptococcaceae	Streptococcus	NA	16	NA	NA	NA
Summer	Surface	Tai Koo	NA	Kitchen Ventilator	OTU_10	Bacteria	Firmicutes	Bacilli	Lactobacillales	Streptococcaceae	Streptococcus	NA	8	NA	NA	NA
Winter	Surface	Tai Koo	NA	Kitchen Ventilator	OTU_10	Bacteria	Firmicutes	Bacilli	Lactobacillales	Streptococcaceae	Streptococcus	NA	61	NA	NA	NA
Autumn	Surface	Tai Koo	NA	Remote Control	OTU_10	Bacteria	Firmicutes	Bacilli	Lactobacillales	Streptococcaceae	Streptococcus	NA	14	NA	NA	NA
Spring	Surface	Tai Koo	NA	Remote Control	OTU_10	Bacteria	Firmicutes	Bacilli	Lactobacillales	Streptococcaceae	Streptococcus	NA	27	NA	NA	NA
Summer	Surface	Tai Koo	NA	Remote Control	OTU_10	Bacteria	Firmicutes	Bacilli	Lactobacillales	Streptococcaceae	Streptococcus	NA	15	NA	NA	NA
Winter	Surface	Tai Koo	NA	Remote Control	OTU_10	Bacteria	Firmicutes	Bacilli	Lactobacillales	Streptococcaceae	Streptococcus	NA	179	NA	NA	NA
Autumn	Surface	Tai Koo	NA	TV Screen	OTU_10	Bacteria	Firmicutes	Bacilli	Lactobacillales	Streptococcaceae	Streptococcus	NA	4	NA	NA	NA
Spring	Surface	Tai Koo	NA	TV Screen	OTU_10	Bacteria	Firmicutes	Bacilli	Lactobacillales	Streptococcaceae	Streptococcus	NA	4	NA	NA	NA
Summer	Surface	Tai Koo	NA	TV Screen	OTU_10	Bacteria	Firmicutes	Bacilli	Lactobacillales	Streptococcaceae	Streptococcus	NA	2	NA	NA	NA
Winter	Surface	Tai Koo	NA	TV Screen	OTU_10	Bacteria	Firmicutes	Bacilli	Lactobacillales	Streptococcaceae	Streptococcus	NA	17	NA	NA	NA
Autumn	Surface	Tai Koo	NA	Shower Curtain	OTU_10	Bacteria	Firmicutes	Bacilli	Lactobacillales	Streptococcaceae	Streptococcus	NA	9	NA	NA	NA
Spring	Surface	Tai Koo	NA	Shower Curtain	OTU_10	Bacteria	Firmicutes	Bacilli	Lactobacillales	Streptococcaceae	Streptococcus	NA	5	NA	NA	NA
Summer	Surface	Tai Koo	NA	Shower Curtain	OTU_10	Bacteria	Firmicutes	Bacilli	Lactobacillales	Streptococcaceae	Streptococcus	NA	8	NA	NA	NA
Winter	Surface	Tai Koo	NA	Shower Curtain	OTU_10	Bacteria	Firmicutes	Bacilli	Lactobacillales	Streptococcaceae	Streptococcus	NA	64	NA	NA	NA
Autumn	Surface	Tai Koo	NA	Toilet Flush Button	OTU_10	Bacteria	Firmicutes	Bacilli	Lactobacillales	Streptococcaceae	Streptococcus	NA	30	NA	NA	NA
Spring	Surface	Tai Koo	NA	Toilet Flush Button	OTU_10	Bacteria	Firmicutes	Bacilli	Lactobacillales	Streptococcaceae	Streptococcus	NA	59	NA	NA	NA
Summer	Surface	Tai Koo	NA	Toilet Flush Button	OTU_10	Bacteria	Firmicutes	Bacilli	Lactobacillales	Streptococcaceae	Streptococcus	NA	48	NA	NA	NA
Winter	Surface	Tai Koo	NA	Toilet Flush Button	OTU_10	Bacteria	Firmicutes	Bacilli	Lactobacillales	Streptococcaceae	Streptococcus	NA	108	NA	NA	NA
Autumn	Skin	Tai Koo	Tai Koo x	Forehead	OTU_10	Bacteria	Firmicutes	Bacilli	Lactobacillales	Streptococcaceae	Streptococcus	NA	48	0.006819931800682	0.001	FALSE
Spring	Skin	Tai Koo	Tai Koo x	Forehead	OTU_10	Bacteria	Firmicutes	Bacilli	Lactobacillales	Streptococcaceae	Streptococcus	NA	58	0.0125948740512595	0.001	FALSE
Summer	Skin	Tai Koo	Tai Koo x	Forehead	OTU_10	Bacteria	Firmicutes	Bacilli	Lactobacillales	Streptococcaceae	Streptococcus	NA	20	0.011329886701133	0.001	FALSE
Winter	Skin	Tai Koo	Tai Koo x	Forehead	OTU_10	Bacteria	Firmicutes	Bacilli	Lactobacillales	Streptococcaceae	Streptococcus	NA	25	0.00912990870091299	0.001	FALSE
Autumn	Skin	Tai Koo	Tai Koo x	Left Forearm	OTU_10	Bacteria	Firmicutes	Bacilli	Lactobacillales	Streptococcaceae	Streptococcus	NA	10	0.006819931800682	0.001	FALSE
Spring	Skin	Tai Koo	Tai Koo x	Left Forearm	OTU_10	Bacteria	Firmicutes	Bacilli	Lactobacillales	Streptococcaceae	Streptococcus	NA	40	0.0125948740512595	0.001	FALSE
Summer	Skin	Tai Koo	Tai Koo x	Left Forearm	OTU_10	Bacteria	Firmicutes	Bacilli	Lactobacillales	Streptococcaceae	Streptococcus	NA	44	0.011329886701133	0.001	FALSE
Winter	Skin	Tai Koo	Tai Koo x	Left Forearm	OTU_10	Bacteria	Firmicutes	Bacilli	Lactobacillales	Streptococcaceae	Streptococcus	NA	32	0.00912990870091299	0.001	FALSE
Autumn	Skin	Tai Koo	Tai Koo x	Left Palm	OTU_10	Bacteria	Firmicutes	Bacilli	Lactobacillales	Streptococcaceae	Streptococcus	NA	25	0.006819931800682	0.001	FALSE
Spring	Skin	Tai Koo	Tai Koo x	Left Palm	OTU_10	Bacteria	Firmicutes	Bacilli	Lactobacillales	Streptococcaceae	Streptococcus	NA	36	0.0125948740512595	0.001	FALSE
Summer	Skin	Tai Koo	Tai Koo x	Left Palm	OTU_10	Bacteria	Firmicutes	Bacilli	Lactobacillales	Streptococcaceae	Streptococcus	NA	30	0.011329886701133	0.001	FALSE
Winter	Skin	Tai Koo	Tai Koo x	Left Palm	OTU_10	Bacteria	Firmicutes	Bacilli	Lactobacillales	Streptococcaceae	Streptococcus	NA	36	0.00912990870091299	0.001	FALSE
Autumn	Skin	Tai Koo	Tai Koo x	Right Forearm	OTU_10	Bacteria	Firmicutes	Bacilli	Lactobacillales	Streptococcaceae	Streptococcus	NA	21	0.006819931800682	0.001	FALSE
Spring	Skin	Tai Koo	Tai Koo x	Right Forearm	OTU_10	Bacteria	Firmicutes	Bacilli	Lactobacillales	Streptococcaceae	Streptococcus	NA	36	0.0125948740512595	0.001	FALSE
Summer	Skin	Tai Koo	Tai Koo x	Right Forearm	OTU_10	Bacteria	Firmicutes	Bacilli	Lactobacillales	Streptococcaceae	Streptococcus	NA	60	0.011329886701133	0.001	FALSE
Winter	Skin	Tai Koo	Tai Koo x	Right Forearm	OTU_10	Bacteria	Firmicutes	Bacilli	Lactobacillales	Streptococcaceae	Streptococcus	NA	61	0.00912990870091299	0.001	FALSE
Autumn	Skin	Tai Koo	Tai Koo x	Right Palm	OTU_10	Bacteria	Firmicutes	Bacilli	Lactobacillales	Streptococcaceae	Streptococcus	NA	20	0.006819931800682	0.001	FALSE
Spring	Skin	Tai Koo	Tai Koo x	Right Palm	OTU_10	Bacteria	Firmicutes	Bacilli	Lactobacillales	Streptococcaceae	Streptococcus	NA	59	0.0125948740512595	0.001	FALSE
Summer	Skin	Tai Koo	Tai Koo x	Right Palm	OTU_10	Bacteria	Firmicutes	Bacilli	Lactobacillales	Streptococcaceae	Streptococcus	NA	52	0.011329886701133	0.001	FALSE
Winter	Skin	Tai Koo	Tai Koo x	Right Palm	OTU_10	Bacteria	Firmicutes	Bacilli	Lactobacillales	Streptococcaceae	Streptococcus	NA	12	0.00912990870091299	0.001	FALSE
Autumn	Skin	Tai Koo	Tai Koo y	Forehead	OTU_10	Bacteria	Firmicutes	Bacilli	Lactobacillales	Streptococcaceae	Streptococcus	NA	8	0.0033549664503355	0.001	FALSE
Spring	Skin	Tai Koo	Tai Koo y	Forehead	OTU_10	Bacteria	Firmicutes	Bacilli	Lactobacillales	Streptococcaceae	Streptococcus	NA	10	0.0031349686503135	0.001	FALSE
Summer	Skin	Tai Koo	Tai Koo y	Forehead	OTU_10	Bacteria	Firmicutes	Bacilli	Lactobacillales	Streptococcaceae	Streptococcus	NA	33	0.004729952700473	0.001	FALSE
Winter	Skin	Tai Koo	Tai Koo y	Forehead	OTU_10	Bacteria	Firmicutes	Bacilli	Lactobacillales	Streptococcaceae	Streptococcus	NA	9	0.001649983500165	0.001	FALSE
Autumn	Skin	Tai Koo	Tai Koo y	Left Forearm	OTU_10	Bacteria	Firmicutes	Bacilli	Lactobacillales	Streptococcaceae	Streptococcus	NA	16	0.0033549664503355	0.001	FALSE
Spring	Skin	Tai Koo	Tai Koo y	Left Forearm	OTU_10	Bacteria	Firmicutes	Bacilli	Lactobacillales	Streptococcaceae	Streptococcus	NA	11	0.0031349686503135	0.001	FALSE
Summer	Skin	Tai Koo	Tai Koo y	Left Forearm	OTU_10	Bacteria	Firmicutes	Bacilli	Lactobacillales	Streptococcaceae	Streptococcus	NA	9	0.004729952700473	0.001	FALSE
Winter	Skin	Tai Koo	Tai Koo y	Left Forearm	OTU_10	Bacteria	Firmicutes	Bacilli	Lactobacillales	Streptococcaceae	Streptococcus	NA	6	0.001649983500165	0.001	FALSE
Autumn	Skin	Tai Koo	Tai Koo y	Left Palm	OTU_10	Bacteria	Firmicutes	Bacilli	Lactobacillales	Streptococcaceae	Streptococcus	NA	14	0.0033549664503355	0.001	FALSE
Spring	Skin	Tai Koo	Tai Koo y	Left Palm	OTU_10	Bacteria	Firmicutes	Bacilli	Lactobacillales	Streptococcaceae	Streptococcus	NA	21	0.0031349686503135	0.001	FALSE
Summer	Skin	Tai Koo	Tai Koo y	Left Palm	OTU_10	Bacteria	Firmicutes	Bacilli	Lactobacillales	Streptococcaceae	Streptococcus	NA	11	0.004729952700473	0.001	FALSE
Winter	Skin	Tai Koo	Tai Koo y	Left Palm	OTU_10	Bacteria	Firmicutes	Bacilli	Lactobacillales	Streptococcaceae	Streptococcus	NA	2	0.001649983500165	0.001	FALSE
Autumn	Skin	Tai Koo	Tai Koo y	Right Forearm	OTU_10	Bacteria	Firmicutes	Bacilli	Lactobacillales	Streptococcaceae	Streptococcus	NA	16	0.0033549664503355	0.001	FALSE
Spring	Skin	Tai Koo	Tai Koo y	Right Forearm	OTU_10	Bacteria	Firmicutes	Bacilli	Lactobacillales	Streptococcaceae	Streptococcus	NA	9	0.0031349686503135	0.001	FALSE
Summer	Skin	Tai Koo	Tai Koo y	Right Forearm	OTU_10	Bacteria	Firmicutes	Bacilli	Lactobacillales	Streptococcaceae	Streptococcus	NA	18	0.004729952700473	0.001	FALSE
Winter	Skin	Tai Koo	Tai Koo y	Right Forearm	OTU_10	Bacteria	Firmicutes	Bacilli	Lactobacillales	Streptococcaceae	Streptococcus	NA	9	0.001649983500165	0.001	FALSE
Autumn	Skin	Tai Koo	Tai Koo y	Right Palm	OTU_10	Bacteria	Firmicutes	Bacilli	Lactobacillales	Streptococcaceae	Streptococcus	NA	7	0.0033549664503355	0.001	FALSE
Spring	Skin	Tai Koo	Tai Koo y	Right Palm	OTU_10	Bacteria	Firmicutes	Bacilli	Lactobacillales	Streptococcaceae	Streptococcus	NA	6	0.0031349686503135	0.001	FALSE
Summer	Skin	Tai Koo	Tai Koo y	Right Palm	OTU_10	Bacteria	Firmicutes	Bacilli	Lactobacillales	Streptococcaceae	Streptococcus	NA	15	0.004729952700473	0.001	FALSE
Winter	Skin	Tai Koo	Tai Koo y	Right Palm	OTU_10	Bacteria	Firmicutes	Bacilli	Lactobacillales	Streptococcaceae	Streptococcus	NA	4	0.001649983500165	0.001	FALSE
Autumn	Skin	Tai Koo	Tai Koo z	Forehead	OTU_10	Bacteria	Firmicutes	Bacilli	Lactobacillales	Streptococcaceae	Streptococcus	NA	18	0.00725992740072599	0.001	FALSE
Spring	Skin	Tai Koo	Tai Koo z	Forehead	OTU_10	Bacteria	Firmicutes	Bacilli	Lactobacillales	Streptococcaceae	Streptococcus	NA	29	0.00747992520074799	0.001	FALSE
Summer	Skin	Tai Koo	Tai Koo z	Forehead	OTU_10	Bacteria	Firmicutes	Bacilli	Lactobacillales	Streptococcaceae	Streptococcus	NA	19	0.00863491365086349	0.001	FALSE
Winter	Skin	Tai Koo	Tai Koo z	Forehead	OTU_10	Bacteria	Firmicutes	Bacilli	Lactobacillales	Streptococcaceae	Streptococcus	NA	15	0.0030249697503025	0.001	FALSE
Autumn	Skin	Tai Koo	Tai Koo z	Left Forearm	OTU_10	Bacteria	Firmicutes	Bacilli	Lactobacillales	Streptococcaceae	Streptococcus	NA	13	0.00725992740072599	0.001	FALSE
Spring	Skin	Tai Koo	Tai Koo z	Left Forearm	OTU_10	Bacteria	Firmicutes	Bacilli	Lactobacillales	Streptococcaceae	Streptococcus	NA	32	0.00747992520074799	0.001	FALSE
Summer	Skin	Tai Koo	Tai Koo z	Left Forearm	OTU_10	Bacteria	Firmicutes	Bacilli	Lactobacillales	Streptococcaceae	Streptococcus	NA	39	0.00863491365086349	0.001	FALSE
Winter	Skin	Tai Koo	Tai Koo z	Left Forearm	OTU_10	Bacteria	Firmicutes	Bacilli	Lactobacillales	Streptococcaceae	Streptococcus	NA	11	0.0030249697503025	0.001	FALSE
Autumn	Skin	Tai Koo	Tai Koo z	Left Palm	OTU_10	Bacteria	Firmicutes	Bacilli	Lactobacillales	Streptococcaceae	Streptococcus	NA	40	0.00725992740072599	0.001	FALSE
Spring	Skin	Tai Koo	Tai Koo z	Left Palm	OTU_10	Bacteria	Firmicutes	Bacilli	Lactobacillales	Streptococcaceae	Streptococcus	NA	44	0.00747992520074799	0.001	FALSE
Summer	Skin	Tai Koo	Tai Koo z	Left Palm	OTU_10	Bacteria	Firmicutes	Bacilli	Lactobacillales	Streptococcaceae	Streptococcus	NA	37	0.00863491365086349	0.001	FALSE
Winter	Skin	Tai Koo	Tai Koo z	Left Palm	OTU_10	Bacteria	Firmicutes	Bacilli	Lactobacillales	Streptococcaceae	Streptococcus	NA	6	0.0030249697503025	0.001	FALSE
Autumn	Skin	Tai Koo	Tai Koo z	Right Forearm	OTU_10	Bacteria	Firmicutes	Bacilli	Lactobacillales	Streptococcaceae	Streptococcus	NA	18	0.00725992740072599	0.001	FALSE
Spring	Skin	Tai Koo	Tai Koo z	Right Forearm	OTU_10	Bacteria	Firmicutes	Bacilli	Lactobacillales	Streptococcaceae	Streptococcus	NA	25	0.00747992520074799	0.001	FALSE
Summer	Skin	Tai Koo	Tai Koo z	Right Forearm	OTU_10	Bacteria	Firmicutes	Bacilli	Lactobacillales	Streptococcaceae	Streptococcus	NA	32	0.00863491365086349	0.001	FALSE
Winter	Skin	Tai Koo	Tai Koo z	Right Forearm	OTU_10	Bacteria	Firmicutes	Bacilli	Lactobacillales	Streptococcaceae	Streptococcus	NA	4	0.0030249697503025	0.001	FALSE
Autumn	Skin	Tai Koo	Tai Koo z	Right Palm	OTU_10	Bacteria	Firmicutes	Bacilli	Lactobacillales	Streptococcaceae	Streptococcus	NA	43	0.00725992740072599	0.001	FALSE
Spring	Skin	Tai Koo	Tai Koo z	Right Palm	OTU_10	Bacteria	Firmicutes	Bacilli	Lactobacillales	Streptococcaceae	Streptococcus	NA	6	0.00747992520074799	0.001	FALSE
Summer	Skin	Tai Koo	Tai Koo z	Right Palm	OTU_10	Bacteria	Firmicutes	Bacilli	Lactobacillales	Streptococcaceae	Streptococcus	NA	30	0.00863491365086349	0.001	FALSE
Winter	Skin	Tai Koo	Tai Koo z	Right Palm	OTU_10	Bacteria	Firmicutes	Bacilli	Lactobacillales	Streptococcaceae	Streptococcus	NA	19	0.0030249697503025	0.001	FALSE
Spring	Air	Tuen Mun B	NA	Bedroom	OTU_10	Bacteria	Firmicutes	Bacilli	Lactobacillales	Streptococcaceae	Streptococcus	NA	6	NA	NA	NA
Summer	Air	Tuen Mun B	NA	Bedroom	OTU_10	Bacteria	Firmicutes	Bacilli	Lactobacillales	Streptococcaceae	Streptococcus	NA	5	NA	NA	NA
Winter	Air	Tuen Mun B	NA	Bedroom	OTU_10	Bacteria	Firmicutes	Bacilli	Lactobacillales	Streptococcaceae	Streptococcus	NA	13	NA	NA	NA
Spring	Air	Tuen Mun B	NA	Kitchen	OTU_10	Bacteria	Firmicutes	Bacilli	Lactobacillales	Streptococcaceae	Streptococcus	NA	1	NA	NA	NA
Summer	Air	Tuen Mun B	NA	Kitchen	OTU_10	Bacteria	Firmicutes	Bacilli	Lactobacillales	Streptococcaceae	Streptococcus	NA	5	NA	NA	NA
Winter	Air	Tuen Mun B	NA	Kitchen	OTU_10	Bacteria	Firmicutes	Bacilli	Lactobacillales	Streptococcaceae	Streptococcus	NA	5	NA	NA	NA
Autumn	Air	Tuen Mun B	NA	Living Room	OTU_10	Bacteria	Firmicutes	Bacilli	Lactobacillales	Streptococcaceae	Streptococcus	NA	6	NA	NA	NA
Summer	Air	Tuen Mun B	NA	Living Room	OTU_10	Bacteria	Firmicutes	Bacilli	Lactobacillales	Streptococcaceae	Streptococcus	NA	1	NA	NA	NA
Winter	Air	Tuen Mun B	NA	Living Room	OTU_10	Bacteria	Firmicutes	Bacilli	Lactobacillales	Streptococcaceae	Streptococcus	NA	22	NA	NA	NA
Autumn	Air	Tuen Mun B	NA	Toilet	OTU_10	Bacteria	Firmicutes	Bacilli	Lactobacillales	Streptococcaceae	Streptococcus	NA	6	NA	NA	NA
Spring	Air	Tuen Mun B	NA	Toilet	OTU_10	Bacteria	Firmicutes	Bacilli	Lactobacillales	Streptococcaceae	Streptococcus	NA	1	NA	NA	NA
Summer	Air	Tuen Mun B	NA	Toilet	OTU_10	Bacteria	Firmicutes	Bacilli	Lactobacillales	Streptococcaceae	Streptococcus	NA	8	NA	NA	NA
Winter	Air	Tuen Mun B	NA	Toilet	OTU_10	Bacteria	Firmicutes	Bacilli	Lactobacillales	Streptococcaceae	Streptococcus	NA	33	NA	NA	NA
Autumn	Surface	Tuen Mun B	NA	Bed Headboard	OTU_10	Bacteria	Firmicutes	Bacilli	Lactobacillales	Streptococcaceae	Streptococcus	NA	11	NA	NA	NA
Spring	Surface	Tuen Mun B	NA	Bed Headboard	OTU_10	Bacteria	Firmicutes	Bacilli	Lactobacillales	Streptococcaceae	Streptococcus	NA	34	NA	NA	NA
Summer	Surface	Tuen Mun B	NA	Bed Headboard	OTU_10	Bacteria	Firmicutes	Bacilli	Lactobacillales	Streptococcaceae	Streptococcus	NA	2	NA	NA	NA
Winter	Surface	Tuen Mun B	NA	Bed Headboard	OTU_10	Bacteria	Firmicutes	Bacilli	Lactobacillales	Streptococcaceae	Streptococcus	NA	95	NA	NA	NA
Autumn	Surface	Tuen Mun B	NA	Blanket	OTU_10	Bacteria	Firmicutes	Bacilli	Lactobacillales	Streptococcaceae	Streptococcus	NA	2	NA	NA	NA
Spring	Surface	Tuen Mun B	NA	Blanket	OTU_10	Bacteria	Firmicutes	Bacilli	Lactobacillales	Streptococcaceae	Streptococcus	NA	31	NA	NA	NA
Summer	Surface	Tuen Mun B	NA	Blanket	OTU_10	Bacteria	Firmicutes	Bacilli	Lactobacillales	Streptococcaceae	Streptococcus	NA	4	NA	NA	NA
Winter	Surface	Tuen Mun B	NA	Blanket	OTU_10	Bacteria	Firmicutes	Bacilli	Lactobacillales	Streptococcaceae	Streptococcus	NA	51	NA	NA	NA
Autumn	Surface	Tuen Mun B	NA	Fridge Door Seal	OTU_10	Bacteria	Firmicutes	Bacilli	Lactobacillales	Streptococcaceae	Streptococcus	NA	6	NA	NA	NA
Spring	Surface	Tuen Mun B	NA	Fridge Door Seal	OTU_10	Bacteria	Firmicutes	Bacilli	Lactobacillales	Streptococcaceae	Streptococcus	NA	38	NA	NA	NA
Summer	Surface	Tuen Mun B	NA	Fridge Door Seal	OTU_10	Bacteria	Firmicutes	Bacilli	Lactobacillales	Streptococcaceae	Streptococcus	NA	4	NA	NA	NA
Winter	Surface	Tuen Mun B	NA	Fridge Door Seal	OTU_10	Bacteria	Firmicutes	Bacilli	Lactobacillales	Streptococcaceae	Streptococcus	NA	15	NA	NA	NA
Autumn	Surface	Tuen Mun B	NA	Kitchen Ventilator	OTU_10	Bacteria	Firmicutes	Bacilli	Lactobacillales	Streptococcaceae	Streptococcus	NA	11	NA	NA	NA
Spring	Surface	Tuen Mun B	NA	Kitchen Ventilator	OTU_10	Bacteria	Firmicutes	Bacilli	Lactobacillales	Streptococcaceae	Streptococcus	NA	62	NA	NA	NA
Summer	Surface	Tuen Mun B	NA	Kitchen Ventilator	OTU_10	Bacteria	Firmicutes	Bacilli	Lactobacillales	Streptococcaceae	Streptococcus	NA	5	NA	NA	NA
Winter	Surface	Tuen Mun B	NA	Kitchen Ventilator	OTU_10	Bacteria	Firmicutes	Bacilli	Lactobacillales	Streptococcaceae	Streptococcus	NA	1	NA	NA	NA
Autumn	Surface	Tuen Mun B	NA	Remote Control	OTU_10	Bacteria	Firmicutes	Bacilli	Lactobacillales	Streptococcaceae	Streptococcus	NA	4	NA	NA	NA
Spring	Surface	Tuen Mun B	NA	Remote Control	OTU_10	Bacteria	Firmicutes	Bacilli	Lactobacillales	Streptococcaceae	Streptococcus	NA	29	NA	NA	NA
Summer	Surface	Tuen Mun B	NA	Remote Control	OTU_10	Bacteria	Firmicutes	Bacilli	Lactobacillales	Streptococcaceae	Streptococcus	NA	2	NA	NA	NA
Winter	Surface	Tuen Mun B	NA	Remote Control	OTU_10	Bacteria	Firmicutes	Bacilli	Lactobacillales	Streptococcaceae	Streptococcus	NA	42	NA	NA	NA
Autumn	Surface	Tuen Mun B	NA	TV Screen	OTU_10	Bacteria	Firmicutes	Bacilli	Lactobacillales	Streptococcaceae	Streptococcus	NA	14	NA	NA	NA
Spring	Surface	Tuen Mun B	NA	TV Screen	OTU_10	Bacteria	Firmicutes	Bacilli	Lactobacillales	Streptococcaceae	Streptococcus	NA	11	NA	NA	NA
Summer	Surface	Tuen Mun B	NA	TV Screen	OTU_10	Bacteria	Firmicutes	Bacilli	Lactobacillales	Streptococcaceae	Streptococcus	NA	3	NA	NA	NA
Winter	Surface	Tuen Mun B	NA	TV Screen	OTU_10	Bacteria	Firmicutes	Bacilli	Lactobacillales	Streptococcaceae	Streptococcus	NA	25	NA	NA	NA
Autumn	Surface	Tuen Mun B	NA	Shower Curtain	OTU_10	Bacteria	Firmicutes	Bacilli	Lactobacillales	Streptococcaceae	Streptococcus	NA	11	NA	NA	NA
Spring	Surface	Tuen Mun B	NA	Shower Curtain	OTU_10	Bacteria	Firmicutes	Bacilli	Lactobacillales	Streptococcaceae	Streptococcus	NA	17	NA	NA	NA
Winter	Surface	Tuen Mun B	NA	Shower Curtain	OTU_10	Bacteria	Firmicutes	Bacilli	Lactobacillales	Streptococcaceae	Streptococcus	NA	12	NA	NA	NA
Autumn	Surface	Tuen Mun B	NA	Toilet Flush Button	OTU_10	Bacteria	Firmicutes	Bacilli	Lactobacillales	Streptococcaceae	Streptococcus	NA	16	NA	NA	NA
Spring	Surface	Tuen Mun B	NA	Toilet Flush Button	OTU_10	Bacteria	Firmicutes	Bacilli	Lactobacillales	Streptococcaceae	Streptococcus	NA	56	NA	NA	NA
Summer	Surface	Tuen Mun B	NA	Toilet Flush Button	OTU_10	Bacteria	Firmicutes	Bacilli	Lactobacillales	Streptococcaceae	Streptococcus	NA	3	NA	NA	NA
Winter	Surface	Tuen Mun B	NA	Toilet Flush Button	OTU_10	Bacteria	Firmicutes	Bacilli	Lactobacillales	Streptococcaceae	Streptococcus	NA	52	NA	NA	NA
Autumn	Skin	Tuen Mun B	Tuen Mun B w	Forehead	OTU_10	Bacteria	Firmicutes	Bacilli	Lactobacillales	Streptococcaceae	Streptococcus	NA	42	0.0201847981520185	0.001	FALSE
Spring	Skin	Tuen Mun B	Tuen Mun B w	Forehead	OTU_10	Bacteria	Firmicutes	Bacilli	Lactobacillales	Streptococcaceae	Streptococcus	NA	46	0.0241447585524145	0.001	FALSE
Summer	Skin	Tuen Mun B	Tuen Mun B w	Forehead	OTU_10	Bacteria	Firmicutes	Bacilli	Lactobacillales	Streptococcaceae	Streptococcus	NA	3	0.002309976900231	0.001	FALSE
Winter	Skin	Tuen Mun B	Tuen Mun B w	Forehead	OTU_10	Bacteria	Firmicutes	Bacilli	Lactobacillales	Streptococcaceae	Streptococcus	NA	44	0.0106148938510615	0.001	FALSE
Autumn	Skin	Tuen Mun B	Tuen Mun B w	Left Forearm	OTU_10	Bacteria	Firmicutes	Bacilli	Lactobacillales	Streptococcaceae	Streptococcus	NA	76	0.0201847981520185	0.001	FALSE
Spring	Skin	Tuen Mun B	Tuen Mun B w	Left Forearm	OTU_10	Bacteria	Firmicutes	Bacilli	Lactobacillales	Streptococcaceae	Streptococcus	NA	52	0.0241447585524145	0.001	FALSE
Summer	Skin	Tuen Mun B	Tuen Mun B w	Left Forearm	OTU_10	Bacteria	Firmicutes	Bacilli	Lactobacillales	Streptococcaceae	Streptococcus	NA	4	0.002309976900231	0.001	FALSE
Winter	Skin	Tuen Mun B	Tuen Mun B w	Left Forearm	OTU_10	Bacteria	Firmicutes	Bacilli	Lactobacillales	Streptococcaceae	Streptococcus	NA	38	0.0106148938510615	0.001	FALSE
Autumn	Skin	Tuen Mun B	Tuen Mun B w	Left Palm	OTU_10	Bacteria	Firmicutes	Bacilli	Lactobacillales	Streptococcaceae	Streptococcus	NA	59	0.0201847981520185	0.001	FALSE
Spring	Skin	Tuen Mun B	Tuen Mun B w	Left Palm	OTU_10	Bacteria	Firmicutes	Bacilli	Lactobacillales	Streptococcaceae	Streptococcus	NA	133	0.0241447585524145	0.001	FALSE
Summer	Skin	Tuen Mun B	Tuen Mun B w	Left Palm	OTU_10	Bacteria	Firmicutes	Bacilli	Lactobacillales	Streptococcaceae	Streptococcus	NA	8	0.002309976900231	0.001	FALSE
Winter	Skin	Tuen Mun B	Tuen Mun B w	Left Palm	OTU_10	Bacteria	Firmicutes	Bacilli	Lactobacillales	Streptococcaceae	Streptococcus	NA	26	0.0106148938510615	0.001	FALSE
Autumn	Skin	Tuen Mun B	Tuen Mun B w	Right Forearm	OTU_10	Bacteria	Firmicutes	Bacilli	Lactobacillales	Streptococcaceae	Streptococcus	NA	54	0.0201847981520185	0.001	FALSE
Spring	Skin	Tuen Mun B	Tuen Mun B w	Right Forearm	OTU_10	Bacteria	Firmicutes	Bacilli	Lactobacillales	Streptococcaceae	Streptococcus	NA	98	0.0241447585524145	0.001	FALSE
Summer	Skin	Tuen Mun B	Tuen Mun B w	Right Forearm	OTU_10	Bacteria	Firmicutes	Bacilli	Lactobacillales	Streptococcaceae	Streptococcus	NA	14	0.002309976900231	0.001	FALSE
Winter	Skin	Tuen Mun B	Tuen Mun B w	Right Forearm	OTU_10	Bacteria	Firmicutes	Bacilli	Lactobacillales	Streptococcaceae	Streptococcus	NA	58	0.0106148938510615	0.001	FALSE
Autumn	Skin	Tuen Mun B	Tuen Mun B w	Right Palm	OTU_10	Bacteria	Firmicutes	Bacilli	Lactobacillales	Streptococcaceae	Streptococcus	NA	136	0.0201847981520185	0.001	FALSE
Spring	Skin	Tuen Mun B	Tuen Mun B w	Right Palm	OTU_10	Bacteria	Firmicutes	Bacilli	Lactobacillales	Streptococcaceae	Streptococcus	NA	110	0.0241447585524145	0.001	FALSE
Summer	Skin	Tuen Mun B	Tuen Mun B w	Right Palm	OTU_10	Bacteria	Firmicutes	Bacilli	Lactobacillales	Streptococcaceae	Streptococcus	NA	13	0.002309976900231	0.001	FALSE
Winter	Skin	Tuen Mun B	Tuen Mun B w	Right Palm	OTU_10	Bacteria	Firmicutes	Bacilli	Lactobacillales	Streptococcaceae	Streptococcus	NA	27	0.0106148938510615	0.001	FALSE
Autumn	Skin	Tuen Mun B	Tuen Mun B x	Forehead	OTU_10	Bacteria	Firmicutes	Bacilli	Lactobacillales	Streptococcaceae	Streptococcus	NA	45	0.011989880101199	0.001	FALSE
Spring	Skin	Tuen Mun B	Tuen Mun B x	Forehead	OTU_10	Bacteria	Firmicutes	Bacilli	Lactobacillales	Streptococcaceae	Streptococcus	NA	21	0.0127048729512705	0.001	FALSE
Summer	Skin	Tuen Mun B	Tuen Mun B x	Forehead	OTU_10	Bacteria	Firmicutes	Bacilli	Lactobacillales	Streptococcaceae	Streptococcus	NA	9	0.005389946100539	0.001	FALSE
Winter	Skin	Tuen Mun B	Tuen Mun B x	Forehead	OTU_10	Bacteria	Firmicutes	Bacilli	Lactobacillales	Streptococcaceae	Streptococcus	NA	34	0.016719832801672	0.001	FALSE
Autumn	Skin	Tuen Mun B	Tuen Mun B x	Left Forearm	OTU_10	Bacteria	Firmicutes	Bacilli	Lactobacillales	Streptococcaceae	Streptococcus	NA	38	0.011989880101199	0.001	FALSE
Spring	Skin	Tuen Mun B	Tuen Mun B x	Left Forearm	OTU_10	Bacteria	Firmicutes	Bacilli	Lactobacillales	Streptococcaceae	Streptococcus	NA	24	0.0127048729512705	0.001	FALSE
Summer	Skin	Tuen Mun B	Tuen Mun B x	Left Forearm	OTU_10	Bacteria	Firmicutes	Bacilli	Lactobacillales	Streptococcaceae	Streptococcus	NA	35	0.005389946100539	0.001	FALSE
Winter	Skin	Tuen Mun B	Tuen Mun B x	Left Forearm	OTU_10	Bacteria	Firmicutes	Bacilli	Lactobacillales	Streptococcaceae	Streptococcus	NA	75	0.016719832801672	0.001	FALSE
Autumn	Skin	Tuen Mun B	Tuen Mun B x	Left Palm	OTU_10	Bacteria	Firmicutes	Bacilli	Lactobacillales	Streptococcaceae	Streptococcus	NA	29	0.011989880101199	0.001	FALSE
Spring	Skin	Tuen Mun B	Tuen Mun B x	Left Palm	OTU_10	Bacteria	Firmicutes	Bacilli	Lactobacillales	Streptococcaceae	Streptococcus	NA	29	0.0127048729512705	0.001	FALSE
Summer	Skin	Tuen Mun B	Tuen Mun B x	Left Palm	OTU_10	Bacteria	Firmicutes	Bacilli	Lactobacillales	Streptococcaceae	Streptococcus	NA	28	0.005389946100539	0.001	FALSE
Winter	Skin	Tuen Mun B	Tuen Mun B x	Left Palm	OTU_10	Bacteria	Firmicutes	Bacilli	Lactobacillales	Streptococcaceae	Streptococcus	NA	32	0.016719832801672	0.001	FALSE
Autumn	Skin	Tuen Mun B	Tuen Mun B x	Right Forearm	OTU_10	Bacteria	Firmicutes	Bacilli	Lactobacillales	Streptococcaceae	Streptococcus	NA	80	0.011989880101199	0.001	FALSE
Spring	Skin	Tuen Mun B	Tuen Mun B x	Right Forearm	OTU_10	Bacteria	Firmicutes	Bacilli	Lactobacillales	Streptococcaceae	Streptococcus	NA	124	0.0127048729512705	0.001	FALSE
Summer	Skin	Tuen Mun B	Tuen Mun B x	Right Forearm	OTU_10	Bacteria	Firmicutes	Bacilli	Lactobacillales	Streptococcaceae	Streptococcus	NA	13	0.005389946100539	0.001	FALSE
Winter	Skin	Tuen Mun B	Tuen Mun B x	Right Forearm	OTU_10	Bacteria	Firmicutes	Bacilli	Lactobacillales	Streptococcaceae	Streptococcus	NA	104	0.016719832801672	0.001	FALSE
Autumn	Skin	Tuen Mun B	Tuen Mun B x	Right Palm	OTU_10	Bacteria	Firmicutes	Bacilli	Lactobacillales	Streptococcaceae	Streptococcus	NA	26	0.011989880101199	0.001	FALSE
Spring	Skin	Tuen Mun B	Tuen Mun B x	Right Palm	OTU_10	Bacteria	Firmicutes	Bacilli	Lactobacillales	Streptococcaceae	Streptococcus	NA	33	0.0127048729512705	0.001	FALSE
Summer	Skin	Tuen Mun B	Tuen Mun B x	Right Palm	OTU_10	Bacteria	Firmicutes	Bacilli	Lactobacillales	Streptococcaceae	Streptococcus	NA	13	0.005389946100539	0.001	FALSE
Winter	Skin	Tuen Mun B	Tuen Mun B x	Right Palm	OTU_10	Bacteria	Firmicutes	Bacilli	Lactobacillales	Streptococcaceae	Streptococcus	NA	59	0.016719832801672	0.001	FALSE
Autumn	Skin	Tuen Mun B	Tuen Mun B y	Forehead	OTU_10	Bacteria	Firmicutes	Bacilli	Lactobacillales	Streptococcaceae	Streptococcus	NA	3	0.00329996700033	0.001	FALSE
Spring	Skin	Tuen Mun B	Tuen Mun B y	Forehead	OTU_10	Bacteria	Firmicutes	Bacilli	Lactobacillales	Streptococcaceae	Streptococcus	NA	134	0.0216147838521615	0.001	FALSE
Summer	Skin	Tuen Mun B	Tuen Mun B y	Forehead	OTU_10	Bacteria	Firmicutes	Bacilli	Lactobacillales	Streptococcaceae	Streptococcus	NA	13	0.003959960400396	0.001	FALSE
Winter	Skin	Tuen Mun B	Tuen Mun B y	Forehead	OTU_10	Bacteria	Firmicutes	Bacilli	Lactobacillales	Streptococcaceae	Streptococcus	NA	203	0.0484545154548455	0.001	FALSE
Autumn	Skin	Tuen Mun B	Tuen Mun B y	Left Forearm	OTU_10	Bacteria	Firmicutes	Bacilli	Lactobacillales	Streptococcaceae	Streptococcus	NA	10	0.00329996700033	0.001	FALSE
Spring	Skin	Tuen Mun B	Tuen Mun B y	Left Forearm	OTU_10	Bacteria	Firmicutes	Bacilli	Lactobacillales	Streptococcaceae	Streptococcus	NA	86	0.0216147838521615	0.001	FALSE
Summer	Skin	Tuen Mun B	Tuen Mun B y	Left Forearm	OTU_10	Bacteria	Firmicutes	Bacilli	Lactobacillales	Streptococcaceae	Streptococcus	NA	15	0.003959960400396	0.001	FALSE
Winter	Skin	Tuen Mun B	Tuen Mun B y	Left Forearm	OTU_10	Bacteria	Firmicutes	Bacilli	Lactobacillales	Streptococcaceae	Streptococcus	NA	225	0.0484545154548455	0.001	FALSE
Autumn	Skin	Tuen Mun B	Tuen Mun B y	Left Palm	OTU_10	Bacteria	Firmicutes	Bacilli	Lactobacillales	Streptococcaceae	Streptococcus	NA	9	0.00329996700033	0.001	FALSE
Spring	Skin	Tuen Mun B	Tuen Mun B y	Left Palm	OTU_10	Bacteria	Firmicutes	Bacilli	Lactobacillales	Streptococcaceae	Streptococcus	NA	41	0.0216147838521615	0.001	FALSE
Summer	Skin	Tuen Mun B	Tuen Mun B y	Left Palm	OTU_10	Bacteria	Firmicutes	Bacilli	Lactobacillales	Streptococcaceae	Streptococcus	NA	24	0.003959960400396	0.001	FALSE
Winter	Skin	Tuen Mun B	Tuen Mun B y	Left Palm	OTU_10	Bacteria	Firmicutes	Bacilli	Lactobacillales	Streptococcaceae	Streptococcus	NA	163	0.0484545154548455	0.001	FALSE
Autumn	Skin	Tuen Mun B	Tuen Mun B y	Right Forearm	OTU_10	Bacteria	Firmicutes	Bacilli	Lactobacillales	Streptococcaceae	Streptococcus	NA	8	0.00329996700033	0.001	FALSE
Spring	Skin	Tuen Mun B	Tuen Mun B y	Right Forearm	OTU_10	Bacteria	Firmicutes	Bacilli	Lactobacillales	Streptococcaceae	Streptococcus	NA	66	0.0216147838521615	0.001	FALSE
Summer	Skin	Tuen Mun B	Tuen Mun B y	Right Forearm	OTU_10	Bacteria	Firmicutes	Bacilli	Lactobacillales	Streptococcaceae	Streptococcus	NA	16	0.003959960400396	0.001	FALSE
Winter	Skin	Tuen Mun B	Tuen Mun B y	Right Forearm	OTU_10	Bacteria	Firmicutes	Bacilli	Lactobacillales	Streptococcaceae	Streptococcus	NA	172	0.0484545154548455	0.001	FALSE
Autumn	Skin	Tuen Mun B	Tuen Mun B y	Right Palm	OTU_10	Bacteria	Firmicutes	Bacilli	Lactobacillales	Streptococcaceae	Streptococcus	NA	30	0.00329996700033	0.001	FALSE
Spring	Skin	Tuen Mun B	Tuen Mun B y	Right Palm	OTU_10	Bacteria	Firmicutes	Bacilli	Lactobacillales	Streptococcaceae	Streptococcus	NA	66	0.0216147838521615	0.001	FALSE
Summer	Skin	Tuen Mun B	Tuen Mun B y	Right Palm	OTU_10	Bacteria	Firmicutes	Bacilli	Lactobacillales	Streptococcaceae	Streptococcus	NA	4	0.003959960400396	0.001	FALSE
Winter	Skin	Tuen Mun B	Tuen Mun B y	Right Palm	OTU_10	Bacteria	Firmicutes	Bacilli	Lactobacillales	Streptococcaceae	Streptococcus	NA	118	0.0484545154548455	0.001	FALSE
Spring	Air	Wu Kai Sha	NA	Bedroom	OTU_10	Bacteria	Firmicutes	Bacilli	Lactobacillales	Streptococcaceae	Streptococcus	NA	4	NA	NA	NA
Summer	Air	Wu Kai Sha	NA	Bedroom	OTU_10	Bacteria	Firmicutes	Bacilli	Lactobacillales	Streptococcaceae	Streptococcus	NA	23	NA	NA	NA
Winter	Air	Wu Kai Sha	NA	Bedroom	OTU_10	Bacteria	Firmicutes	Bacilli	Lactobacillales	Streptococcaceae	Streptococcus	NA	1	NA	NA	NA
Autumn	Air	Wu Kai Sha	NA	Kitchen	OTU_10	Bacteria	Firmicutes	Bacilli	Lactobacillales	Streptococcaceae	Streptococcus	NA	2	NA	NA	NA
Spring	Air	Wu Kai Sha	NA	Kitchen	OTU_10	Bacteria	Firmicutes	Bacilli	Lactobacillales	Streptococcaceae	Streptococcus	NA	3	NA	NA	NA
Summer	Air	Wu Kai Sha	NA	Kitchen	OTU_10	Bacteria	Firmicutes	Bacilli	Lactobacillales	Streptococcaceae	Streptococcus	NA	10	NA	NA	NA
Winter	Air	Wu Kai Sha	NA	Kitchen	OTU_10	Bacteria	Firmicutes	Bacilli	Lactobacillales	Streptococcaceae	Streptococcus	NA	1	NA	NA	NA
Autumn	Air	Wu Kai Sha	NA	Living Room	OTU_10	Bacteria	Firmicutes	Bacilli	Lactobacillales	Streptococcaceae	Streptococcus	NA	2	NA	NA	NA
Spring	Air	Wu Kai Sha	NA	Living Room	OTU_10	Bacteria	Firmicutes	Bacilli	Lactobacillales	Streptococcaceae	Streptococcus	NA	1	NA	NA	NA
Summer	Air	Wu Kai Sha	NA	Living Room	OTU_10	Bacteria	Firmicutes	Bacilli	Lactobacillales	Streptococcaceae	Streptococcus	NA	10	NA	NA	NA
Winter	Air	Wu Kai Sha	NA	Living Room	OTU_10	Bacteria	Firmicutes	Bacilli	Lactobacillales	Streptococcaceae	Streptococcus	NA	9	NA	NA	NA
Autumn	Air	Wu Kai Sha	NA	Toilet	OTU_10	Bacteria	Firmicutes	Bacilli	Lactobacillales	Streptococcaceae	Streptococcus	NA	2	NA	NA	NA
Spring	Air	Wu Kai Sha	NA	Toilet	OTU_10	Bacteria	Firmicutes	Bacilli	Lactobacillales	Streptococcaceae	Streptococcus	NA	33	NA	NA	NA
Summer	Air	Wu Kai Sha	NA	Toilet	OTU_10	Bacteria	Firmicutes	Bacilli	Lactobacillales	Streptococcaceae	Streptococcus	NA	4	NA	NA	NA
Winter	Air	Wu Kai Sha	NA	Toilet	OTU_10	Bacteria	Firmicutes	Bacilli	Lactobacillales	Streptococcaceae	Streptococcus	NA	7	NA	NA	NA
Autumn	Surface	Wu Kai Sha	NA	Bed Headboard	OTU_10	Bacteria	Firmicutes	Bacilli	Lactobacillales	Streptococcaceae	Streptococcus	NA	17	NA	NA	NA
Spring	Surface	Wu Kai Sha	NA	Bed Headboard	OTU_10	Bacteria	Firmicutes	Bacilli	Lactobacillales	Streptococcaceae	Streptococcus	NA	44	NA	NA	NA
Summer	Surface	Wu Kai Sha	NA	Bed Headboard	OTU_10	Bacteria	Firmicutes	Bacilli	Lactobacillales	Streptococcaceae	Streptococcus	NA	9	NA	NA	NA
Winter	Surface	Wu Kai Sha	NA	Bed Headboard	OTU_10	Bacteria	Firmicutes	Bacilli	Lactobacillales	Streptococcaceae	Streptococcus	NA	33	NA	NA	NA
Autumn	Surface	Wu Kai Sha	NA	Blanket	OTU_10	Bacteria	Firmicutes	Bacilli	Lactobacillales	Streptococcaceae	Streptococcus	NA	20	NA	NA	NA
Spring	Surface	Wu Kai Sha	NA	Blanket	OTU_10	Bacteria	Firmicutes	Bacilli	Lactobacillales	Streptococcaceae	Streptococcus	NA	88	NA	NA	NA
Summer	Surface	Wu Kai Sha	NA	Blanket	OTU_10	Bacteria	Firmicutes	Bacilli	Lactobacillales	Streptococcaceae	Streptococcus	NA	20	NA	NA	NA
Winter	Surface	Wu Kai Sha	NA	Blanket	OTU_10	Bacteria	Firmicutes	Bacilli	Lactobacillales	Streptococcaceae	Streptococcus	NA	27	NA	NA	NA
Autumn	Surface	Wu Kai Sha	NA	Fridge Door Seal	OTU_10	Bacteria	Firmicutes	Bacilli	Lactobacillales	Streptococcaceae	Streptococcus	NA	9	NA	NA	NA
Spring	Surface	Wu Kai Sha	NA	Fridge Door Seal	OTU_10	Bacteria	Firmicutes	Bacilli	Lactobacillales	Streptococcaceae	Streptococcus	NA	85	NA	NA	NA
Summer	Surface	Wu Kai Sha	NA	Fridge Door Seal	OTU_10	Bacteria	Firmicutes	Bacilli	Lactobacillales	Streptococcaceae	Streptococcus	NA	15	NA	NA	NA
Winter	Surface	Wu Kai Sha	NA	Fridge Door Seal	OTU_10	Bacteria	Firmicutes	Bacilli	Lactobacillales	Streptococcaceae	Streptococcus	NA	2	NA	NA	NA
Autumn	Surface	Wu Kai Sha	NA	Kitchen Ventilator	OTU_10	Bacteria	Firmicutes	Bacilli	Lactobacillales	Streptococcaceae	Streptococcus	NA	15	NA	NA	NA
Spring	Surface	Wu Kai Sha	NA	Kitchen Ventilator	OTU_10	Bacteria	Firmicutes	Bacilli	Lactobacillales	Streptococcaceae	Streptococcus	NA	120	NA	NA	NA
Summer	Surface	Wu Kai Sha	NA	Kitchen Ventilator	OTU_10	Bacteria	Firmicutes	Bacilli	Lactobacillales	Streptococcaceae	Streptococcus	NA	12	NA	NA	NA
Winter	Surface	Wu Kai Sha	NA	Kitchen Ventilator	OTU_10	Bacteria	Firmicutes	Bacilli	Lactobacillales	Streptococcaceae	Streptococcus	NA	12	NA	NA	NA
Autumn	Surface	Wu Kai Sha	NA	Remote Control	OTU_10	Bacteria	Firmicutes	Bacilli	Lactobacillales	Streptococcaceae	Streptococcus	NA	9	NA	NA	NA
Spring	Surface	Wu Kai Sha	NA	Remote Control	OTU_10	Bacteria	Firmicutes	Bacilli	Lactobacillales	Streptococcaceae	Streptococcus	NA	99	NA	NA	NA
Summer	Surface	Wu Kai Sha	NA	Remote Control	OTU_10	Bacteria	Firmicutes	Bacilli	Lactobacillales	Streptococcaceae	Streptococcus	NA	19	NA	NA	NA
Winter	Surface	Wu Kai Sha	NA	Remote Control	OTU_10	Bacteria	Firmicutes	Bacilli	Lactobacillales	Streptococcaceae	Streptococcus	NA	24	NA	NA	NA
Autumn	Surface	Wu Kai Sha	NA	TV Screen	OTU_10	Bacteria	Firmicutes	Bacilli	Lactobacillales	Streptococcaceae	Streptococcus	NA	9	NA	NA	NA
Spring	Surface	Wu Kai Sha	NA	TV Screen	OTU_10	Bacteria	Firmicutes	Bacilli	Lactobacillales	Streptococcaceae	Streptococcus	NA	18	NA	NA	NA
Summer	Surface	Wu Kai Sha	NA	TV Screen	OTU_10	Bacteria	Firmicutes	Bacilli	Lactobacillales	Streptococcaceae	Streptococcus	NA	8	NA	NA	NA
Winter	Surface	Wu Kai Sha	NA	TV Screen	OTU_10	Bacteria	Firmicutes	Bacilli	Lactobacillales	Streptococcaceae	Streptococcus	NA	5	NA	NA	NA
Autumn	Surface	Wu Kai Sha	NA	Shower Curtain	OTU_10	Bacteria	Firmicutes	Bacilli	Lactobacillales	Streptococcaceae	Streptococcus	NA	15	NA	NA	NA
Spring	Surface	Wu Kai Sha	NA	Shower Curtain	OTU_10	Bacteria	Firmicutes	Bacilli	Lactobacillales	Streptococcaceae	Streptococcus	NA	11	NA	NA	NA
Summer	Surface	Wu Kai Sha	NA	Shower Curtain	OTU_10	Bacteria	Firmicutes	Bacilli	Lactobacillales	Streptococcaceae	Streptococcus	NA	7	NA	NA	NA
Winter	Surface	Wu Kai Sha	NA	Shower Curtain	OTU_10	Bacteria	Firmicutes	Bacilli	Lactobacillales	Streptococcaceae	Streptococcus	NA	7	NA	NA	NA
Autumn	Surface	Wu Kai Sha	NA	Toilet Flush Button	OTU_10	Bacteria	Firmicutes	Bacilli	Lactobacillales	Streptococcaceae	Streptococcus	NA	29	NA	NA	NA
Spring	Surface	Wu Kai Sha	NA	Toilet Flush Button	OTU_10	Bacteria	Firmicutes	Bacilli	Lactobacillales	Streptococcaceae	Streptococcus	NA	13	NA	NA	NA
Summer	Surface	Wu Kai Sha	NA	Toilet Flush Button	OTU_10	Bacteria	Firmicutes	Bacilli	Lactobacillales	Streptococcaceae	Streptococcus	NA	21	NA	NA	NA
Winter	Surface	Wu Kai Sha	NA	Toilet Flush Button	OTU_10	Bacteria	Firmicutes	Bacilli	Lactobacillales	Streptococcaceae	Streptococcus	NA	36	NA	NA	NA
Autumn	Skin	Wu Kai Sha	Wu Kai Sha w	Forehead	OTU_10	Bacteria	Firmicutes	Bacilli	Lactobacillales	Streptococcaceae	Streptococcus	NA	35	0.00824991750082499	0.001	FALSE
Spring	Skin	Wu Kai Sha	Wu Kai Sha w	Forehead	OTU_10	Bacteria	Firmicutes	Bacilli	Lactobacillales	Streptococcaceae	Streptococcus	NA	60	0.0223847761522385	0.001	FALSE
Summer	Skin	Wu Kai Sha	Wu Kai Sha w	Forehead	OTU_10	Bacteria	Firmicutes	Bacilli	Lactobacillales	Streptococcaceae	Streptococcus	NA	16	0.004289957100429	0.001	FALSE
Winter	Skin	Wu Kai Sha	Wu Kai Sha w	Forehead	OTU_10	Bacteria	Firmicutes	Bacilli	Lactobacillales	Streptococcaceae	Streptococcus	NA	31	0.0182048179518205	0.001	FALSE
Autumn	Skin	Wu Kai Sha	Wu Kai Sha w	Left Forearm	OTU_10	Bacteria	Firmicutes	Bacilli	Lactobacillales	Streptococcaceae	Streptococcus	NA	27	0.00824991750082499	0.001	FALSE
Spring	Skin	Wu Kai Sha	Wu Kai Sha w	Left Forearm	OTU_10	Bacteria	Firmicutes	Bacilli	Lactobacillales	Streptococcaceae	Streptococcus	NA	70	0.0223847761522385	0.001	FALSE
Summer	Skin	Wu Kai Sha	Wu Kai Sha w	Left Forearm	OTU_10	Bacteria	Firmicutes	Bacilli	Lactobacillales	Streptococcaceae	Streptococcus	NA	10	0.004289957100429	0.001	FALSE
Winter	Skin	Wu Kai Sha	Wu Kai Sha w	Left Forearm	OTU_10	Bacteria	Firmicutes	Bacilli	Lactobacillales	Streptococcaceae	Streptococcus	NA	5	0.0182048179518205	0.001	FALSE
Autumn	Skin	Wu Kai Sha	Wu Kai Sha w	Left Palm	OTU_10	Bacteria	Firmicutes	Bacilli	Lactobacillales	Streptococcaceae	Streptococcus	NA	21	0.00824991750082499	0.001	FALSE
Spring	Skin	Wu Kai Sha	Wu Kai Sha w	Left Palm	OTU_10	Bacteria	Firmicutes	Bacilli	Lactobacillales	Streptococcaceae	Streptococcus	NA	57	0.0223847761522385	0.001	FALSE
Summer	Skin	Wu Kai Sha	Wu Kai Sha w	Left Palm	OTU_10	Bacteria	Firmicutes	Bacilli	Lactobacillales	Streptococcaceae	Streptococcus	NA	26	0.004289957100429	0.001	FALSE
Winter	Skin	Wu Kai Sha	Wu Kai Sha w	Left Palm	OTU_10	Bacteria	Firmicutes	Bacilli	Lactobacillales	Streptococcaceae	Streptococcus	NA	60	0.0182048179518205	0.001	FALSE
Autumn	Skin	Wu Kai Sha	Wu Kai Sha w	Right Forearm	OTU_10	Bacteria	Firmicutes	Bacilli	Lactobacillales	Streptococcaceae	Streptococcus	NA	24	0.00824991750082499	0.001	FALSE
Spring	Skin	Wu Kai Sha	Wu Kai Sha w	Right Forearm	OTU_10	Bacteria	Firmicutes	Bacilli	Lactobacillales	Streptococcaceae	Streptococcus	NA	68	0.0223847761522385	0.001	FALSE
Summer	Skin	Wu Kai Sha	Wu Kai Sha w	Right Forearm	OTU_10	Bacteria	Firmicutes	Bacilli	Lactobacillales	Streptococcaceae	Streptococcus	NA	6	0.004289957100429	0.001	FALSE
Winter	Skin	Wu Kai Sha	Wu Kai Sha w	Right Forearm	OTU_10	Bacteria	Firmicutes	Bacilli	Lactobacillales	Streptococcaceae	Streptococcus	NA	14	0.0182048179518205	0.001	FALSE
Autumn	Skin	Wu Kai Sha	Wu Kai Sha w	Right Palm	OTU_10	Bacteria	Firmicutes	Bacilli	Lactobacillales	Streptococcaceae	Streptococcus	NA	43	0.00824991750082499	0.001	FALSE
Spring	Skin	Wu Kai Sha	Wu Kai Sha w	Right Palm	OTU_10	Bacteria	Firmicutes	Bacilli	Lactobacillales	Streptococcaceae	Streptococcus	NA	152	0.0223847761522385	0.001	FALSE
Summer	Skin	Wu Kai Sha	Wu Kai Sha w	Right Palm	OTU_10	Bacteria	Firmicutes	Bacilli	Lactobacillales	Streptococcaceae	Streptococcus	NA	20	0.004289957100429	0.001	FALSE
Winter	Skin	Wu Kai Sha	Wu Kai Sha w	Right Palm	OTU_10	Bacteria	Firmicutes	Bacilli	Lactobacillales	Streptococcaceae	Streptococcus	NA	221	0.0182048179518205	0.001	FALSE
Autumn	Skin	Wu Kai Sha	Wu Kai Sha y	Forehead	OTU_10	Bacteria	Firmicutes	Bacilli	Lactobacillales	Streptococcaceae	Streptococcus	NA	59	0.01539984600154	0.001	FALSE
Spring	Skin	Wu Kai Sha	Wu Kai Sha y	Forehead	OTU_10	Bacteria	Firmicutes	Bacilli	Lactobacillales	Streptococcaceae	Streptococcus	NA	9	0.001319986800132	0.001	FALSE
Summer	Skin	Wu Kai Sha	Wu Kai Sha y	Forehead	OTU_10	Bacteria	Firmicutes	Bacilli	Lactobacillales	Streptococcaceae	Streptococcus	NA	31	0.014629853701463	0.001	FALSE
Winter	Skin	Wu Kai Sha	Wu Kai Sha y	Forehead	OTU_10	Bacteria	Firmicutes	Bacilli	Lactobacillales	Streptococcaceae	Streptococcus	NA	70	0.0139148608513915	0.001	FALSE
Autumn	Skin	Wu Kai Sha	Wu Kai Sha y	Left Forearm	OTU_10	Bacteria	Firmicutes	Bacilli	Lactobacillales	Streptococcaceae	Streptococcus	NA	48	0.01539984600154	0.001	FALSE
Spring	Skin	Wu Kai Sha	Wu Kai Sha y	Left Forearm	OTU_10	Bacteria	Firmicutes	Bacilli	Lactobacillales	Streptococcaceae	Streptococcus	NA	6	0.001319986800132	0.001	FALSE
Summer	Skin	Wu Kai Sha	Wu Kai Sha y	Left Forearm	OTU_10	Bacteria	Firmicutes	Bacilli	Lactobacillales	Streptococcaceae	Streptococcus	NA	66	0.014629853701463	0.001	FALSE
Winter	Skin	Wu Kai Sha	Wu Kai Sha y	Left Forearm	OTU_10	Bacteria	Firmicutes	Bacilli	Lactobacillales	Streptococcaceae	Streptococcus	NA	59	0.0139148608513915	0.001	FALSE
Autumn	Skin	Wu Kai Sha	Wu Kai Sha y	Left Palm	OTU_10	Bacteria	Firmicutes	Bacilli	Lactobacillales	Streptococcaceae	Streptococcus	NA	49	0.01539984600154	0.001	FALSE
Spring	Skin	Wu Kai Sha	Wu Kai Sha y	Left Palm	OTU_10	Bacteria	Firmicutes	Bacilli	Lactobacillales	Streptococcaceae	Streptococcus	NA	2	0.001319986800132	0.001	FALSE
Summer	Skin	Wu Kai Sha	Wu Kai Sha y	Left Palm	OTU_10	Bacteria	Firmicutes	Bacilli	Lactobacillales	Streptococcaceae	Streptococcus	NA	119	0.014629853701463	0.001	FALSE
Winter	Skin	Wu Kai Sha	Wu Kai Sha y	Left Palm	OTU_10	Bacteria	Firmicutes	Bacilli	Lactobacillales	Streptococcaceae	Streptococcus	NA	32	0.0139148608513915	0.001	FALSE
Autumn	Skin	Wu Kai Sha	Wu Kai Sha y	Right Forearm	OTU_10	Bacteria	Firmicutes	Bacilli	Lactobacillales	Streptococcaceae	Streptococcus	NA	39	0.01539984600154	0.001	FALSE
Spring	Skin	Wu Kai Sha	Wu Kai Sha y	Right Forearm	OTU_10	Bacteria	Firmicutes	Bacilli	Lactobacillales	Streptococcaceae	Streptococcus	NA	1	0.001319986800132	0.001	FALSE
Summer	Skin	Wu Kai Sha	Wu Kai Sha y	Right Forearm	OTU_10	Bacteria	Firmicutes	Bacilli	Lactobacillales	Streptococcaceae	Streptococcus	NA	27	0.014629853701463	0.001	FALSE
Winter	Skin	Wu Kai Sha	Wu Kai Sha y	Right Forearm	OTU_10	Bacteria	Firmicutes	Bacilli	Lactobacillales	Streptococcaceae	Streptococcus	NA	64	0.0139148608513915	0.001	FALSE
Autumn	Skin	Wu Kai Sha	Wu Kai Sha y	Right Palm	OTU_10	Bacteria	Firmicutes	Bacilli	Lactobacillales	Streptococcaceae	Streptococcus	NA	85	0.01539984600154	0.001	FALSE
Spring	Skin	Wu Kai Sha	Wu Kai Sha y	Right Palm	OTU_10	Bacteria	Firmicutes	Bacilli	Lactobacillales	Streptococcaceae	Streptococcus	NA	6	0.001319986800132	0.001	FALSE
Summer	Skin	Wu Kai Sha	Wu Kai Sha y	Right Palm	OTU_10	Bacteria	Firmicutes	Bacilli	Lactobacillales	Streptococcaceae	Streptococcus	NA	23	0.014629853701463	0.001	FALSE
Winter	Skin	Wu Kai Sha	Wu Kai Sha y	Right Palm	OTU_10	Bacteria	Firmicutes	Bacilli	Lactobacillales	Streptococcaceae	Streptococcus	NA	28	0.0139148608513915	0.001	FALSE
Spring	Air	Admiralty A	NA	Bedroom	OTU_100	Bacteria	Proteobacteria	Alphaproteobacteria	Sphingomonadales	Sphingomonadaceae	Blastomonas	NA	11	NA	NA	NA
Summer	Air	Admiralty A	NA	Bedroom	OTU_100	Bacteria	Proteobacteria	Alphaproteobacteria	Sphingomonadales	Sphingomonadaceae	Blastomonas	NA	7	NA	NA	NA
Winter	Air	Admiralty A	NA	Bedroom	OTU_100	Bacteria	Proteobacteria	Alphaproteobacteria	Sphingomonadales	Sphingomonadaceae	Blastomonas	NA	9	NA	NA	NA
Autumn	Air	Admiralty A	NA	Kitchen	OTU_100	Bacteria	Proteobacteria	Alphaproteobacteria	Sphingomonadales	Sphingomonadaceae	Blastomonas	NA	2	NA	NA	NA
Spring	Air	Admiralty A	NA	Kitchen	OTU_100	Bacteria	Proteobacteria	Alphaproteobacteria	Sphingomonadales	Sphingomonadaceae	Blastomonas	NA	6	NA	NA	NA
Summer	Air	Admiralty A	NA	Kitchen	OTU_100	Bacteria	Proteobacteria	Alphaproteobacteria	Sphingomonadales	Sphingomonadaceae	Blastomonas	NA	2	NA	NA	NA
Winter	Air	Admiralty A	NA	Kitchen	OTU_100	Bacteria	Proteobacteria	Alphaproteobacteria	Sphingomonadales	Sphingomonadaceae	Blastomonas	NA	5	NA	NA	NA
Spring	Air	Admiralty A	NA	Living Room	OTU_100	Bacteria	Proteobacteria	Alphaproteobacteria	Sphingomonadales	Sphingomonadaceae	Blastomonas	NA	12	NA	NA	NA
Summer	Air	Admiralty A	NA	Living Room	OTU_100	Bacteria	Proteobacteria	Alphaproteobacteria	Sphingomonadales	Sphingomonadaceae	Blastomonas	NA	1	NA	NA	NA
Winter	Air	Admiralty A	NA	Living Room	OTU_100	Bacteria	Proteobacteria	Alphaproteobacteria	Sphingomonadales	Sphingomonadaceae	Blastomonas	NA	4	NA	NA	NA
Autumn	Air	Admiralty A	NA	Toilet	OTU_100	Bacteria	Proteobacteria	Alphaproteobacteria	Sphingomonadales	Sphingomonadaceae	Blastomonas	NA	2	NA	NA	NA
Spring	Air	Admiralty A	NA	Toilet	OTU_100	Bacteria	Proteobacteria	Alphaproteobacteria	Sphingomonadales	Sphingomonadaceae	Blastomonas	NA	29	NA	NA	NA
Summer	Air	Admiralty A	NA	Toilet	OTU_100	Bacteria	Proteobacteria	Alphaproteobacteria	Sphingomonadales	Sphingomonadaceae	Blastomonas	NA	2	NA	NA	NA
Winter	Air	Admiralty A	NA	Toilet	OTU_100	Bacteria	Proteobacteria	Alphaproteobacteria	Sphingomonadales	Sphingomonadaceae	Blastomonas	NA	2	NA	NA	NA
Spring	Surface	Admiralty A	NA	Bed Headboard	OTU_100	Bacteria	Proteobacteria	Alphaproteobacteria	Sphingomonadales	Sphingomonadaceae	Blastomonas	NA	2	NA	NA	NA
Summer	Surface	Admiralty A	NA	Bed Headboard	OTU_100	Bacteria	Proteobacteria	Alphaproteobacteria	Sphingomonadales	Sphingomonadaceae	Blastomonas	NA	19	NA	NA	NA
Winter	Surface	Admiralty A	NA	Bed Headboard	OTU_100	Bacteria	Proteobacteria	Alphaproteobacteria	Sphingomonadales	Sphingomonadaceae	Blastomonas	NA	51	NA	NA	NA
Summer	Surface	Admiralty A	NA	Blanket	OTU_100	Bacteria	Proteobacteria	Alphaproteobacteria	Sphingomonadales	Sphingomonadaceae	Blastomonas	NA	22	NA	NA	NA
Winter	Surface	Admiralty A	NA	Blanket	OTU_100	Bacteria	Proteobacteria	Alphaproteobacteria	Sphingomonadales	Sphingomonadaceae	Blastomonas	NA	7	NA	NA	NA
Spring	Surface	Admiralty A	NA	Fridge Door Seal	OTU_100	Bacteria	Proteobacteria	Alphaproteobacteria	Sphingomonadales	Sphingomonadaceae	Blastomonas	NA	1	NA	NA	NA
Summer	Surface	Admiralty A	NA	Fridge Door Seal	OTU_100	Bacteria	Proteobacteria	Alphaproteobacteria	Sphingomonadales	Sphingomonadaceae	Blastomonas	NA	20	NA	NA	NA
Winter	Surface	Admiralty A	NA	Fridge Door Seal	OTU_100	Bacteria	Proteobacteria	Alphaproteobacteria	Sphingomonadales	Sphingomonadaceae	Blastomonas	NA	5	NA	NA	NA
Spring	Surface	Admiralty A	NA	Kitchen Ventilator	OTU_100	Bacteria	Proteobacteria	Alphaproteobacteria	Sphingomonadales	Sphingomonadaceae	Blastomonas	NA	6	NA	NA	NA
Summer	Surface	Admiralty A	NA	Kitchen Ventilator	OTU_100	Bacteria	Proteobacteria	Alphaproteobacteria	Sphingomonadales	Sphingomonadaceae	Blastomonas	NA	20	NA	NA	NA
Winter	Surface	Admiralty A	NA	Kitchen Ventilator	OTU_100	Bacteria	Proteobacteria	Alphaproteobacteria	Sphingomonadales	Sphingomonadaceae	Blastomonas	NA	7	NA	NA	NA
Autumn	Surface	Admiralty A	NA	Remote Control	OTU_100	Bacteria	Proteobacteria	Alphaproteobacteria	Sphingomonadales	Sphingomonadaceae	Blastomonas	NA	1	NA	NA	NA
Spring	Surface	Admiralty A	NA	Remote Control	OTU_100	Bacteria	Proteobacteria	Alphaproteobacteria	Sphingomonadales	Sphingomonadaceae	Blastomonas	NA	13	NA	NA	NA
Summer	Surface	Admiralty A	NA	Remote Control	OTU_100	Bacteria	Proteobacteria	Alphaproteobacteria	Sphingomonadales	Sphingomonadaceae	Blastomonas	NA	6	NA	NA	NA
Winter	Surface	Admiralty A	NA	Remote Control	OTU_100	Bacteria	Proteobacteria	Alphaproteobacteria	Sphingomonadales	Sphingomonadaceae	Blastomonas	NA	5	NA	NA	NA
Autumn	Surface	Admiralty A	NA	TV Screen	OTU_100	Bacteria	Proteobacteria	Alphaproteobacteria	Sphingomonadales	Sphingomonadaceae	Blastomonas	NA	1	NA	NA	NA
Spring	Surface	Admiralty A	NA	TV Screen	OTU_100	Bacteria	Proteobacteria	Alphaproteobacteria	Sphingomonadales	Sphingomonadaceae	Blastomonas	NA	4	NA	NA	NA
Summer	Surface	Admiralty A	NA	TV Screen	OTU_100	Bacteria	Proteobacteria	Alphaproteobacteria	Sphingomonadales	Sphingomonadaceae	Blastomonas	NA	13	NA	NA	NA
Winter	Surface	Admiralty A	NA	TV Screen	OTU_100	Bacteria	Proteobacteria	Alphaproteobacteria	Sphingomonadales	Sphingomonadaceae	Blastomonas	NA	14	NA	NA	NA
Autumn	Surface	Admiralty A	NA	Shower Curtain	OTU_100	Bacteria	Proteobacteria	Alphaproteobacteria	Sphingomonadales	Sphingomonadaceae	Blastomonas	NA	1	NA	NA	NA
Spring	Surface	Admiralty A	NA	Shower Curtain	OTU_100	Bacteria	Proteobacteria	Alphaproteobacteria	Sphingomonadales	Sphingomonadaceae	Blastomonas	NA	16	NA	NA	NA
Summer	Surface	Admiralty A	NA	Shower Curtain	OTU_100	Bacteria	Proteobacteria	Alphaproteobacteria	Sphingomonadales	Sphingomonadaceae	Blastomonas	NA	16	NA	NA	NA
Winter	Surface	Admiralty A	NA	Shower Curtain	OTU_100	Bacteria	Proteobacteria	Alphaproteobacteria	Sphingomonadales	Sphingomonadaceae	Blastomonas	NA	4	NA	NA	NA
Autumn	Surface	Admiralty A	NA	Toilet Flush Button	OTU_100	Bacteria	Proteobacteria	Alphaproteobacteria	Sphingomonadales	Sphingomonadaceae	Blastomonas	NA	1	NA	NA	NA
Spring	Surface	Admiralty A	NA	Toilet Flush Button	OTU_100	Bacteria	Proteobacteria	Alphaproteobacteria	Sphingomonadales	Sphingomonadaceae	Blastomonas	NA	43	NA	NA	NA
Summer	Surface	Admiralty A	NA	Toilet Flush Button	OTU_100	Bacteria	Proteobacteria	Alphaproteobacteria	Sphingomonadales	Sphingomonadaceae	Blastomonas	NA	7	NA	NA	NA
Winter	Surface	Admiralty A	NA	Toilet Flush Button	OTU_100	Bacteria	Proteobacteria	Alphaproteobacteria	Sphingomonadales	Sphingomonadaceae	Blastomonas	NA	4	NA	NA	NA
Summer	Skin	Admiralty A	Admiralty A z	Forehead	OTU_100	Bacteria	Proteobacteria	Alphaproteobacteria	Sphingomonadales	Sphingomonadaceae	Blastomonas	NA	2	0.0123674911660777	0.001	FALSE
Autumn	Skin	Admiralty A	Admiralty A z	Left Forearm	OTU_100	Bacteria	Proteobacteria	Alphaproteobacteria	Sphingomonadales	Sphingomonadaceae	Blastomonas	NA	1	7.06713780918728e-4	0.001	FALSE
Summer	Skin	Admiralty A	Admiralty A z	Left Forearm	OTU_100	Bacteria	Proteobacteria	Alphaproteobacteria	Sphingomonadales	Sphingomonadaceae	Blastomonas	NA	4	0.0123674911660777	0.001	FALSE
Winter	Skin	Admiralty A	Admiralty A z	Left Forearm	OTU_100	Bacteria	Proteobacteria	Alphaproteobacteria	Sphingomonadales	Sphingomonadaceae	Blastomonas	NA	1	0.00159010600706714	0.001	FALSE
Autumn	Skin	Admiralty A	Admiralty A z	Left Palm	OTU_100	Bacteria	Proteobacteria	Alphaproteobacteria	Sphingomonadales	Sphingomonadaceae	Blastomonas	NA	1	7.06713780918728e-4	0.001	FALSE
Summer	Skin	Admiralty A	Admiralty A z	Left Palm	OTU_100	Bacteria	Proteobacteria	Alphaproteobacteria	Sphingomonadales	Sphingomonadaceae	Blastomonas	NA	3	0.0123674911660777	0.001	FALSE
Winter	Skin	Admiralty A	Admiralty A z	Left Palm	OTU_100	Bacteria	Proteobacteria	Alphaproteobacteria	Sphingomonadales	Sphingomonadaceae	Blastomonas	NA	1	0.00159010600706714	0.001	FALSE
Spring	Skin	Admiralty A	Admiralty A z	Right Forearm	OTU_100	Bacteria	Proteobacteria	Alphaproteobacteria	Sphingomonadales	Sphingomonadaceae	Blastomonas	NA	1	1.76678445229682e-4	0.001	FALSE
Summer	Skin	Admiralty A	Admiralty A z	Right Forearm	OTU_100	Bacteria	Proteobacteria	Alphaproteobacteria	Sphingomonadales	Sphingomonadaceae	Blastomonas	NA	3	0.0123674911660777	0.001	FALSE
Winter	Skin	Admiralty A	Admiralty A z	Right Forearm	OTU_100	Bacteria	Proteobacteria	Alphaproteobacteria	Sphingomonadales	Sphingomonadaceae	Blastomonas	NA	1	0.00159010600706714	0.001	FALSE
Summer	Skin	Admiralty A	Admiralty A z	Right Palm	OTU_100	Bacteria	Proteobacteria	Alphaproteobacteria	Sphingomonadales	Sphingomonadaceae	Blastomonas	NA	2	0.0123674911660777	0.001	FALSE
Summer	Air	Fortress Hill	NA	Bedroom	OTU_100	Bacteria	Proteobacteria	Alphaproteobacteria	Sphingomonadales	Sphingomonadaceae	Blastomonas	NA	1	NA	NA	NA
Winter	Air	Fortress Hill	NA	Bedroom	OTU_100	Bacteria	Proteobacteria	Alphaproteobacteria	Sphingomonadales	Sphingomonadaceae	Blastomonas	NA	2	NA	NA	NA
Summer	Air	Fortress Hill	NA	Kitchen	OTU_100	Bacteria	Proteobacteria	Alphaproteobacteria	Sphingomonadales	Sphingomonadaceae	Blastomonas	NA	1	NA	NA	NA
Winter	Air	Fortress Hill	NA	Kitchen	OTU_100	Bacteria	Proteobacteria	Alphaproteobacteria	Sphingomonadales	Sphingomonadaceae	Blastomonas	NA	1	NA	NA	NA
Autumn	Air	Fortress Hill	NA	Living Room	OTU_100	Bacteria	Proteobacteria	Alphaproteobacteria	Sphingomonadales	Sphingomonadaceae	Blastomonas	NA	1	NA	NA	NA
Spring	Air	Fortress Hill	NA	Living Room	OTU_100	Bacteria	Proteobacteria	Alphaproteobacteria	Sphingomonadales	Sphingomonadaceae	Blastomonas	NA	1	NA	NA	NA
Summer	Air	Fortress Hill	NA	Living Room	OTU_100	Bacteria	Proteobacteria	Alphaproteobacteria	Sphingomonadales	Sphingomonadaceae	Blastomonas	NA	7	NA	NA	NA
Winter	Air	Fortress Hill	NA	Living Room	OTU_100	Bacteria	Proteobacteria	Alphaproteobacteria	Sphingomonadales	Sphingomonadaceae	Blastomonas	NA	5	NA	NA	NA
Autumn	Air	Fortress Hill	NA	Toilet	OTU_100	Bacteria	Proteobacteria	Alphaproteobacteria	Sphingomonadales	Sphingomonadaceae	Blastomonas	NA	1	NA	NA	NA
Summer	Air	Fortress Hill	NA	Toilet	OTU_100	Bacteria	Proteobacteria	Alphaproteobacteria	Sphingomonadales	Sphingomonadaceae	Blastomonas	NA	4	NA	NA	NA
Winter	Air	Fortress Hill	NA	Toilet	OTU_100	Bacteria	Proteobacteria	Alphaproteobacteria	Sphingomonadales	Sphingomonadaceae	Blastomonas	NA	1	NA	NA	NA
Autumn	Surface	Fortress Hill	NA	Bed Headboard	OTU_100	Bacteria	Proteobacteria	Alphaproteobacteria	Sphingomonadales	Sphingomonadaceae	Blastomonas	NA	5	NA	NA	NA
Spring	Surface	Fortress Hill	NA	Bed Headboard	OTU_100	Bacteria	Proteobacteria	Alphaproteobacteria	Sphingomonadales	Sphingomonadaceae	Blastomonas	NA	4	NA	NA	NA
Summer	Surface	Fortress Hill	NA	Bed Headboard	OTU_100	Bacteria	Proteobacteria	Alphaproteobacteria	Sphingomonadales	Sphingomonadaceae	Blastomonas	NA	3	NA	NA	NA
Winter	Surface	Fortress Hill	NA	Bed Headboard	OTU_100	Bacteria	Proteobacteria	Alphaproteobacteria	Sphingomonadales	Sphingomonadaceae	Blastomonas	NA	1	NA	NA	NA
Autumn	Surface	Fortress Hill	NA	Blanket	OTU_100	Bacteria	Proteobacteria	Alphaproteobacteria	Sphingomonadales	Sphingomonadaceae	Blastomonas	NA	4	NA	NA	NA
Spring	Surface	Fortress Hill	NA	Blanket	OTU_100	Bacteria	Proteobacteria	Alphaproteobacteria	Sphingomonadales	Sphingomonadaceae	Blastomonas	NA	1	NA	NA	NA
Summer	Surface	Fortress Hill	NA	Blanket	OTU_100	Bacteria	Proteobacteria	Alphaproteobacteria	Sphingomonadales	Sphingomonadaceae	Blastomonas	NA	7	NA	NA	NA
Autumn	Surface	Fortress Hill	NA	Fridge Door Seal	OTU_100	Bacteria	Proteobacteria	Alphaproteobacteria	Sphingomonadales	Sphingomonadaceae	Blastomonas	NA	11	NA	NA	NA
Summer	Surface	Fortress Hill	NA	Fridge Door Seal	OTU_100	Bacteria	Proteobacteria	Alphaproteobacteria	Sphingomonadales	Sphingomonadaceae	Blastomonas	NA	3	NA	NA	NA
Autumn	Surface	Fortress Hill	NA	Kitchen Ventilator	OTU_100	Bacteria	Proteobacteria	Alphaproteobacteria	Sphingomonadales	Sphingomonadaceae	Blastomonas	NA	4	NA	NA	NA
Spring	Surface	Fortress Hill	NA	Kitchen Ventilator	OTU_100	Bacteria	Proteobacteria	Alphaproteobacteria	Sphingomonadales	Sphingomonadaceae	Blastomonas	NA	1	NA	NA	NA
Summer	Surface	Fortress Hill	NA	Kitchen Ventilator	OTU_100	Bacteria	Proteobacteria	Alphaproteobacteria	Sphingomonadales	Sphingomonadaceae	Blastomonas	NA	2	NA	NA	NA
Winter	Surface	Fortress Hill	NA	Kitchen Ventilator	OTU_100	Bacteria	Proteobacteria	Alphaproteobacteria	Sphingomonadales	Sphingomonadaceae	Blastomonas	NA	1	NA	NA	NA
Autumn	Surface	Fortress Hill	NA	Remote Control	OTU_100	Bacteria	Proteobacteria	Alphaproteobacteria	Sphingomonadales	Sphingomonadaceae	Blastomonas	NA	2	NA	NA	NA
Spring	Surface	Fortress Hill	NA	Remote Control	OTU_100	Bacteria	Proteobacteria	Alphaproteobacteria	Sphingomonadales	Sphingomonadaceae	Blastomonas	NA	5	NA	NA	NA
Summer	Surface	Fortress Hill	NA	Remote Control	OTU_100	Bacteria	Proteobacteria	Alphaproteobacteria	Sphingomonadales	Sphingomonadaceae	Blastomonas	NA	1	NA	NA	NA
Winter	Surface	Fortress Hill	NA	Remote Control	OTU_100	Bacteria	Proteobacteria	Alphaproteobacteria	Sphingomonadales	Sphingomonadaceae	Blastomonas	NA	3	NA	NA	NA
Autumn	Surface	Fortress Hill	NA	TV Screen	OTU_100	Bacteria	Proteobacteria	Alphaproteobacteria	Sphingomonadales	Sphingomonadaceae	Blastomonas	NA	1	NA	NA	NA
Spring	Surface	Fortress Hill	NA	TV Screen	OTU_100	Bacteria	Proteobacteria	Alphaproteobacteria	Sphingomonadales	Sphingomonadaceae	Blastomonas	NA	6	NA	NA	NA
Summer	Surface	Fortress Hill	NA	TV Screen	OTU_100	Bacteria	Proteobacteria	Alphaproteobacteria	Sphingomonadales	Sphingomonadaceae	Blastomonas	NA	4	NA	NA	NA
Autumn	Surface	Fortress Hill	NA	Shower Curtain	OTU_100	Bacteria	Proteobacteria	Alphaproteobacteria	Sphingomonadales	Sphingomonadaceae	Blastomonas	NA	5	NA	NA	NA
Spring	Surface	Fortress Hill	NA	Shower Curtain	OTU_100	Bacteria	Proteobacteria	Alphaproteobacteria	Sphingomonadales	Sphingomonadaceae	Blastomonas	NA	1	NA	NA	NA
Summer	Surface	Fortress Hill	NA	Shower Curtain	OTU_100	Bacteria	Proteobacteria	Alphaproteobacteria	Sphingomonadales	Sphingomonadaceae	Blastomonas	NA	15	NA	NA	NA
Winter	Surface	Fortress Hill	NA	Shower Curtain	OTU_100	Bacteria	Proteobacteria	Alphaproteobacteria	Sphingomonadales	Sphingomonadaceae	Blastomonas	NA	2	NA	NA	NA
Autumn	Surface	Fortress Hill	NA	Toilet Flush Button	OTU_100	Bacteria	Proteobacteria	Alphaproteobacteria	Sphingomonadales	Sphingomonadaceae	Blastomonas	NA	3	NA	NA	NA
Spring	Surface	Fortress Hill	NA	Toilet Flush Button	OTU_100	Bacteria	Proteobacteria	Alphaproteobacteria	Sphingomonadales	Sphingomonadaceae	Blastomonas	NA	4	NA	NA	NA
Summer	Surface	Fortress Hill	NA	Toilet Flush Button	OTU_100	Bacteria	Proteobacteria	Alphaproteobacteria	Sphingomonadales	Sphingomonadaceae	Blastomonas	NA	5	NA	NA	NA
Winter	Surface	Fortress Hill	NA	Toilet Flush Button	OTU_100	Bacteria	Proteobacteria	Alphaproteobacteria	Sphingomonadales	Sphingomonadaceae	Blastomonas	NA	5	NA	NA	NA
Autumn	Skin	Fortress Hill	Fortress Hill z	Forehead	OTU_100	Bacteria	Proteobacteria	Alphaproteobacteria	Sphingomonadales	Sphingomonadaceae	Blastomonas	NA	2	0.0176678445229682	0.001	FALSE
Summer	Skin	Fortress Hill	Fortress Hill z	Forehead	OTU_100	Bacteria	Proteobacteria	Alphaproteobacteria	Sphingomonadales	Sphingomonadaceae	Blastomonas	NA	3	0.0159010600706714	0.001	FALSE
Autumn	Skin	Fortress Hill	Fortress Hill z	Left Forearm	OTU_100	Bacteria	Proteobacteria	Alphaproteobacteria	Sphingomonadales	Sphingomonadaceae	Blastomonas	NA	4	0.0176678445229682	0.001	FALSE
Spring	Skin	Fortress Hill	Fortress Hill z	Left Forearm	OTU_100	Bacteria	Proteobacteria	Alphaproteobacteria	Sphingomonadales	Sphingomonadaceae	Blastomonas	NA	4	0.00477031802120141	0.001	FALSE
Summer	Skin	Fortress Hill	Fortress Hill z	Left Forearm	OTU_100	Bacteria	Proteobacteria	Alphaproteobacteria	Sphingomonadales	Sphingomonadaceae	Blastomonas	NA	3	0.0159010600706714	0.001	FALSE
Autumn	Skin	Fortress Hill	Fortress Hill z	Left Palm	OTU_100	Bacteria	Proteobacteria	Alphaproteobacteria	Sphingomonadales	Sphingomonadaceae	Blastomonas	NA	4	0.0176678445229682	0.001	FALSE
Summer	Skin	Fortress Hill	Fortress Hill z	Left Palm	OTU_100	Bacteria	Proteobacteria	Alphaproteobacteria	Sphingomonadales	Sphingomonadaceae	Blastomonas	NA	1	0.0159010600706714	0.001	FALSE
Autumn	Skin	Fortress Hill	Fortress Hill z	Right Forearm	OTU_100	Bacteria	Proteobacteria	Alphaproteobacteria	Sphingomonadales	Sphingomonadaceae	Blastomonas	NA	5	0.0176678445229682	0.001	FALSE
Spring	Skin	Fortress Hill	Fortress Hill z	Right Forearm	OTU_100	Bacteria	Proteobacteria	Alphaproteobacteria	Sphingomonadales	Sphingomonadaceae	Blastomonas	NA	3	0.00477031802120141	0.001	FALSE
Summer	Skin	Fortress Hill	Fortress Hill z	Right Forearm	OTU_100	Bacteria	Proteobacteria	Alphaproteobacteria	Sphingomonadales	Sphingomonadaceae	Blastomonas	NA	10	0.0159010600706714	0.001	FALSE
Winter	Skin	Fortress Hill	Fortress Hill z	Right Forearm	OTU_100	Bacteria	Proteobacteria	Alphaproteobacteria	Sphingomonadales	Sphingomonadaceae	Blastomonas	NA	1	1.76678445229682e-4	0.001	FALSE
Autumn	Skin	Fortress Hill	Fortress Hill z	Right Palm	OTU_100	Bacteria	Proteobacteria	Alphaproteobacteria	Sphingomonadales	Sphingomonadaceae	Blastomonas	NA	5	0.0176678445229682	0.001	FALSE
Spring	Skin	Fortress Hill	Fortress Hill z	Right Palm	OTU_100	Bacteria	Proteobacteria	Alphaproteobacteria	Sphingomonadales	Sphingomonadaceae	Blastomonas	NA	2	0.00477031802120141	0.001	FALSE
Summer	Skin	Fortress Hill	Fortress Hill z	Right Palm	OTU_100	Bacteria	Proteobacteria	Alphaproteobacteria	Sphingomonadales	Sphingomonadaceae	Blastomonas	NA	1	0.0159010600706714	0.001	FALSE
Spring	Air	Ma On Shan	NA	Bedroom	OTU_100	Bacteria	Proteobacteria	Alphaproteobacteria	Sphingomonadales	Sphingomonadaceae	Blastomonas	NA	1	NA	NA	NA
Summer	Air	Ma On Shan	NA	Bedroom	OTU_100	Bacteria	Proteobacteria	Alphaproteobacteria	Sphingomonadales	Sphingomonadaceae	Blastomonas	NA	1	NA	NA	NA
Winter	Air	Ma On Shan	NA	Bedroom	OTU_100	Bacteria	Proteobacteria	Alphaproteobacteria	Sphingomonadales	Sphingomonadaceae	Blastomonas	NA	4	NA	NA	NA
Summer	Air	Ma On Shan	NA	Kitchen	OTU_100	Bacteria	Proteobacteria	Alphaproteobacteria	Sphingomonadales	Sphingomonadaceae	Blastomonas	NA	4	NA	NA	NA
Winter	Air	Ma On Shan	NA	Kitchen	OTU_100	Bacteria	Proteobacteria	Alphaproteobacteria	Sphingomonadales	Sphingomonadaceae	Blastomonas	NA	3	NA	NA	NA
Autumn	Air	Ma On Shan	NA	Living Room	OTU_100	Bacteria	Proteobacteria	Alphaproteobacteria	Sphingomonadales	Sphingomonadaceae	Blastomonas	NA	3	NA	NA	NA
Summer	Air	Ma On Shan	NA	Living Room	OTU_100	Bacteria	Proteobacteria	Alphaproteobacteria	Sphingomonadales	Sphingomonadaceae	Blastomonas	NA	3	NA	NA	NA
Winter	Air	Ma On Shan	NA	Living Room	OTU_100	Bacteria	Proteobacteria	Alphaproteobacteria	Sphingomonadales	Sphingomonadaceae	Blastomonas	NA	3	NA	NA	NA
Autumn	Air	Ma On Shan	NA	Toilet	OTU_100	Bacteria	Proteobacteria	Alphaproteobacteria	Sphingomonadales	Sphingomonadaceae	Blastomonas	NA	3	NA	NA	NA
Spring	Air	Ma On Shan	NA	Toilet	OTU_100	Bacteria	Proteobacteria	Alphaproteobacteria	Sphingomonadales	Sphingomonadaceae	Blastomonas	NA	1	NA	NA	NA
Summer	Air	Ma On Shan	NA	Toilet	OTU_100	Bacteria	Proteobacteria	Alphaproteobacteria	Sphingomonadales	Sphingomonadaceae	Blastomonas	NA	3	NA	NA	NA
Autumn	Surface	Ma On Shan	NA	Bed Headboard	OTU_100	Bacteria	Proteobacteria	Alphaproteobacteria	Sphingomonadales	Sphingomonadaceae	Blastomonas	NA	2	NA	NA	NA
Winter	Surface	Ma On Shan	NA	Bed Headboard	OTU_100	Bacteria	Proteobacteria	Alphaproteobacteria	Sphingomonadales	Sphingomonadaceae	Blastomonas	NA	3	NA	NA	NA
Winter	Surface	Ma On Shan	NA	Blanket	OTU_100	Bacteria	Proteobacteria	Alphaproteobacteria	Sphingomonadales	Sphingomonadaceae	Blastomonas	NA	1	NA	NA	NA
Spring	Surface	Ma On Shan	NA	Fridge Door Seal	OTU_100	Bacteria	Proteobacteria	Alphaproteobacteria	Sphingomonadales	Sphingomonadaceae	Blastomonas	NA	4	NA	NA	NA
Summer	Surface	Ma On Shan	NA	Fridge Door Seal	OTU_100	Bacteria	Proteobacteria	Alphaproteobacteria	Sphingomonadales	Sphingomonadaceae	Blastomonas	NA	2	NA	NA	NA
Winter	Surface	Ma On Shan	NA	Fridge Door Seal	OTU_100	Bacteria	Proteobacteria	Alphaproteobacteria	Sphingomonadales	Sphingomonadaceae	Blastomonas	NA	4	NA	NA	NA
Winter	Surface	Ma On Shan	NA	Kitchen Ventilator	OTU_100	Bacteria	Proteobacteria	Alphaproteobacteria	Sphingomonadales	Sphingomonadaceae	Blastomonas	NA	3	NA	NA	NA
Autumn	Surface	Ma On Shan	NA	Remote Control	OTU_100	Bacteria	Proteobacteria	Alphaproteobacteria	Sphingomonadales	Sphingomonadaceae	Blastomonas	NA	1	NA	NA	NA
Winter	Surface	Ma On Shan	NA	Remote Control	OTU_100	Bacteria	Proteobacteria	Alphaproteobacteria	Sphingomonadales	Sphingomonadaceae	Blastomonas	NA	1	NA	NA	NA
Spring	Surface	Ma On Shan	NA	TV Screen	OTU_100	Bacteria	Proteobacteria	Alphaproteobacteria	Sphingomonadales	Sphingomonadaceae	Blastomonas	NA	5	NA	NA	NA
Summer	Surface	Ma On Shan	NA	TV Screen	OTU_100	Bacteria	Proteobacteria	Alphaproteobacteria	Sphingomonadales	Sphingomonadaceae	Blastomonas	NA	1	NA	NA	NA
Autumn	Surface	Ma On Shan	NA	Shower Curtain	OTU_100	Bacteria	Proteobacteria	Alphaproteobacteria	Sphingomonadales	Sphingomonadaceae	Blastomonas	NA	1	NA	NA	NA
Spring	Surface	Ma On Shan	NA	Shower Curtain	OTU_100	Bacteria	Proteobacteria	Alphaproteobacteria	Sphingomonadales	Sphingomonadaceae	Blastomonas	NA	1	NA	NA	NA
Winter	Surface	Ma On Shan	NA	Shower Curtain	OTU_100	Bacteria	Proteobacteria	Alphaproteobacteria	Sphingomonadales	Sphingomonadaceae	Blastomonas	NA	5	NA	NA	NA
Summer	Surface	Ma On Shan	NA	Toilet Flush Button	OTU_100	Bacteria	Proteobacteria	Alphaproteobacteria	Sphingomonadales	Sphingomonadaceae	Blastomonas	NA	2	NA	NA	NA
Autumn	Skin	Ma On Shan	Ma On Shan w	Forehead	OTU_100	Bacteria	Proteobacteria	Alphaproteobacteria	Sphingomonadales	Sphingomonadaceae	Blastomonas	NA	26	0.126325088339223	0.001	TRUE
Spring	Skin	Ma On Shan	Ma On Shan w	Forehead	OTU_100	Bacteria	Proteobacteria	Alphaproteobacteria	Sphingomonadales	Sphingomonadaceae	Blastomonas	NA	3	0.0176678445229682	0.001	FALSE
Summer	Skin	Ma On Shan	Ma On Shan w	Forehead	OTU_100	Bacteria	Proteobacteria	Alphaproteobacteria	Sphingomonadales	Sphingomonadaceae	Blastomonas	NA	1	0.00318021201413428	0.001	FALSE
Winter	Skin	Ma On Shan	Ma On Shan w	Forehead	OTU_100	Bacteria	Proteobacteria	Alphaproteobacteria	Sphingomonadales	Sphingomonadaceae	Blastomonas	NA	3	0.0185512367491166	0.001	FALSE
Autumn	Skin	Ma On Shan	Ma On Shan w	Left Forearm	OTU_100	Bacteria	Proteobacteria	Alphaproteobacteria	Sphingomonadales	Sphingomonadaceae	Blastomonas	NA	2	0.126325088339223	0.001	FALSE
Spring	Skin	Ma On Shan	Ma On Shan w	Left Forearm	OTU_100	Bacteria	Proteobacteria	Alphaproteobacteria	Sphingomonadales	Sphingomonadaceae	Blastomonas	NA	7	0.0176678445229682	0.001	FALSE
Winter	Skin	Ma On Shan	Ma On Shan w	Left Forearm	OTU_100	Bacteria	Proteobacteria	Alphaproteobacteria	Sphingomonadales	Sphingomonadaceae	Blastomonas	NA	2	0.0185512367491166	0.001	FALSE
Autumn	Skin	Ma On Shan	Ma On Shan w	Left Palm	OTU_100	Bacteria	Proteobacteria	Alphaproteobacteria	Sphingomonadales	Sphingomonadaceae	Blastomonas	NA	32	0.126325088339223	0.001	FALSE
Spring	Skin	Ma On Shan	Ma On Shan w	Left Palm	OTU_100	Bacteria	Proteobacteria	Alphaproteobacteria	Sphingomonadales	Sphingomonadaceae	Blastomonas	NA	2	0.0176678445229682	0.001	FALSE
Winter	Skin	Ma On Shan	Ma On Shan w	Left Palm	OTU_100	Bacteria	Proteobacteria	Alphaproteobacteria	Sphingomonadales	Sphingomonadaceae	Blastomonas	NA	6	0.0185512367491166	0.001	FALSE
Autumn	Skin	Ma On Shan	Ma On Shan w	Right Forearm	OTU_100	Bacteria	Proteobacteria	Alphaproteobacteria	Sphingomonadales	Sphingomonadaceae	Blastomonas	NA	20	0.126325088339223	0.001	FALSE
Spring	Skin	Ma On Shan	Ma On Shan w	Right Forearm	OTU_100	Bacteria	Proteobacteria	Alphaproteobacteria	Sphingomonadales	Sphingomonadaceae	Blastomonas	NA	3	0.0176678445229682	0.001	FALSE
Summer	Skin	Ma On Shan	Ma On Shan w	Right Forearm	OTU_100	Bacteria	Proteobacteria	Alphaproteobacteria	Sphingomonadales	Sphingomonadaceae	Blastomonas	NA	2	0.00318021201413428	0.001	FALSE
Winter	Skin	Ma On Shan	Ma On Shan w	Right Forearm	OTU_100	Bacteria	Proteobacteria	Alphaproteobacteria	Sphingomonadales	Sphingomonadaceae	Blastomonas	NA	4	0.0185512367491166	0.001	FALSE
Autumn	Skin	Ma On Shan	Ma On Shan w	Right Palm	OTU_100	Bacteria	Proteobacteria	Alphaproteobacteria	Sphingomonadales	Sphingomonadaceae	Blastomonas	NA	63	0.126325088339223	0.001	FALSE
Spring	Skin	Ma On Shan	Ma On Shan w	Right Palm	OTU_100	Bacteria	Proteobacteria	Alphaproteobacteria	Sphingomonadales	Sphingomonadaceae	Blastomonas	NA	5	0.0176678445229682	0.001	FALSE
Summer	Skin	Ma On Shan	Ma On Shan w	Right Palm	OTU_100	Bacteria	Proteobacteria	Alphaproteobacteria	Sphingomonadales	Sphingomonadaceae	Blastomonas	NA	3	0.00318021201413428	0.001	FALSE
Winter	Skin	Ma On Shan	Ma On Shan w	Right Palm	OTU_100	Bacteria	Proteobacteria	Alphaproteobacteria	Sphingomonadales	Sphingomonadaceae	Blastomonas	NA	6	0.0185512367491166	0.001	TRUE
Spring	Skin	Ma On Shan	Ma On Shan x	Forehead	OTU_100	Bacteria	Proteobacteria	Alphaproteobacteria	Sphingomonadales	Sphingomonadaceae	Blastomonas	NA	1	0.00212014134275618	0.001	FALSE
Summer	Skin	Ma On Shan	Ma On Shan x	Forehead	OTU_100	Bacteria	Proteobacteria	Alphaproteobacteria	Sphingomonadales	Sphingomonadaceae	Blastomonas	NA	5	0.0114840989399293	0.001	FALSE
Autumn	Skin	Ma On Shan	Ma On Shan x	Left Forearm	OTU_100	Bacteria	Proteobacteria	Alphaproteobacteria	Sphingomonadales	Sphingomonadaceae	Blastomonas	NA	1	0.0113074204946996	0.001	FALSE
Summer	Skin	Ma On Shan	Ma On Shan x	Left Forearm	OTU_100	Bacteria	Proteobacteria	Alphaproteobacteria	Sphingomonadales	Sphingomonadaceae	Blastomonas	NA	1	0.0114840989399293	0.001	FALSE
Winter	Skin	Ma On Shan	Ma On Shan x	Left Forearm	OTU_100	Bacteria	Proteobacteria	Alphaproteobacteria	Sphingomonadales	Sphingomonadaceae	Blastomonas	NA	2	0.00106007067137809	0.001	FALSE
Autumn	Skin	Ma On Shan	Ma On Shan x	Left Palm	OTU_100	Bacteria	Proteobacteria	Alphaproteobacteria	Sphingomonadales	Sphingomonadaceae	Blastomonas	NA	3	0.0113074204946996	0.001	FALSE
Spring	Skin	Ma On Shan	Ma On Shan x	Left Palm	OTU_100	Bacteria	Proteobacteria	Alphaproteobacteria	Sphingomonadales	Sphingomonadaceae	Blastomonas	NA	1	0.00212014134275618	0.001	FALSE
Summer	Skin	Ma On Shan	Ma On Shan x	Left Palm	OTU_100	Bacteria	Proteobacteria	Alphaproteobacteria	Sphingomonadales	Sphingomonadaceae	Blastomonas	NA	4	0.0114840989399293	0.001	FALSE
Autumn	Skin	Ma On Shan	Ma On Shan x	Right Forearm	OTU_100	Bacteria	Proteobacteria	Alphaproteobacteria	Sphingomonadales	Sphingomonadaceae	Blastomonas	NA	7	0.0113074204946996	0.001	FALSE
Spring	Skin	Ma On Shan	Ma On Shan x	Right Forearm	OTU_100	Bacteria	Proteobacteria	Alphaproteobacteria	Sphingomonadales	Sphingomonadaceae	Blastomonas	NA	2	0.00212014134275618	0.001	FALSE
Summer	Skin	Ma On Shan	Ma On Shan x	Right Forearm	OTU_100	Bacteria	Proteobacteria	Alphaproteobacteria	Sphingomonadales	Sphingomonadaceae	Blastomonas	NA	1	0.0114840989399293	0.001	FALSE
Autumn	Skin	Ma On Shan	Ma On Shan x	Right Palm	OTU_100	Bacteria	Proteobacteria	Alphaproteobacteria	Sphingomonadales	Sphingomonadaceae	Blastomonas	NA	5	0.0113074204946996	0.001	FALSE
Summer	Skin	Ma On Shan	Ma On Shan x	Right Palm	OTU_100	Bacteria	Proteobacteria	Alphaproteobacteria	Sphingomonadales	Sphingomonadaceae	Blastomonas	NA	2	0.0114840989399293	0.001	FALSE
Winter	Skin	Ma On Shan	Ma On Shan x	Right Palm	OTU_100	Bacteria	Proteobacteria	Alphaproteobacteria	Sphingomonadales	Sphingomonadaceae	Blastomonas	NA	1	0.00106007067137809	0.001	FALSE
Autumn	Skin	Ma On Shan	Ma On Shan y	Forehead	OTU_100	Bacteria	Proteobacteria	Alphaproteobacteria	Sphingomonadales	Sphingomonadaceae	Blastomonas	NA	7	0.0415194346289753	0.001	FALSE
Spring	Skin	Ma On Shan	Ma On Shan y	Forehead	OTU_100	Bacteria	Proteobacteria	Alphaproteobacteria	Sphingomonadales	Sphingomonadaceae	Blastomonas	NA	1	0.015017667844523	0.001	FALSE
Autumn	Skin	Ma On Shan	Ma On Shan y	Left Forearm	OTU_100	Bacteria	Proteobacteria	Alphaproteobacteria	Sphingomonadales	Sphingomonadaceae	Blastomonas	NA	14	0.0415194346289753	0.001	TRUE
Spring	Skin	Ma On Shan	Ma On Shan y	Left Forearm	OTU_100	Bacteria	Proteobacteria	Alphaproteobacteria	Sphingomonadales	Sphingomonadaceae	Blastomonas	NA	2	0.015017667844523	0.001	FALSE
Summer	Skin	Ma On Shan	Ma On Shan y	Left Forearm	OTU_100	Bacteria	Proteobacteria	Alphaproteobacteria	Sphingomonadales	Sphingomonadaceae	Blastomonas	NA	3	0.00636042402826855	0.001	FALSE
Winter	Skin	Ma On Shan	Ma On Shan y	Left Forearm	OTU_100	Bacteria	Proteobacteria	Alphaproteobacteria	Sphingomonadales	Sphingomonadaceae	Blastomonas	NA	12	0.00812720848056537	0.001	FALSE
Autumn	Skin	Ma On Shan	Ma On Shan y	Left Palm	OTU_100	Bacteria	Proteobacteria	Alphaproteobacteria	Sphingomonadales	Sphingomonadaceae	Blastomonas	NA	3	0.0415194346289753	0.001	FALSE
Spring	Skin	Ma On Shan	Ma On Shan y	Left Palm	OTU_100	Bacteria	Proteobacteria	Alphaproteobacteria	Sphingomonadales	Sphingomonadaceae	Blastomonas	NA	2	0.015017667844523	0.001	FALSE
Summer	Skin	Ma On Shan	Ma On Shan y	Left Palm	OTU_100	Bacteria	Proteobacteria	Alphaproteobacteria	Sphingomonadales	Sphingomonadaceae	Blastomonas	NA	2	0.00636042402826855	0.001	FALSE
Autumn	Skin	Ma On Shan	Ma On Shan y	Right Forearm	OTU_100	Bacteria	Proteobacteria	Alphaproteobacteria	Sphingomonadales	Sphingomonadaceae	Blastomonas	NA	21	0.0415194346289753	0.001	FALSE
Spring	Skin	Ma On Shan	Ma On Shan y	Right Forearm	OTU_100	Bacteria	Proteobacteria	Alphaproteobacteria	Sphingomonadales	Sphingomonadaceae	Blastomonas	NA	4	0.015017667844523	0.001	FALSE
Summer	Skin	Ma On Shan	Ma On Shan y	Right Forearm	OTU_100	Bacteria	Proteobacteria	Alphaproteobacteria	Sphingomonadales	Sphingomonadaceae	Blastomonas	NA	1	0.00636042402826855	0.001	FALSE
Winter	Skin	Ma On Shan	Ma On Shan y	Right Forearm	OTU_100	Bacteria	Proteobacteria	Alphaproteobacteria	Sphingomonadales	Sphingomonadaceae	Blastomonas	NA	11	0.00812720848056537	0.001	FALSE
Autumn	Skin	Ma On Shan	Ma On Shan y	Right Palm	OTU_100	Bacteria	Proteobacteria	Alphaproteobacteria	Sphingomonadales	Sphingomonadaceae	Blastomonas	NA	2	0.0415194346289753	0.001	FALSE
Spring	Skin	Ma On Shan	Ma On Shan y	Right Palm	OTU_100	Bacteria	Proteobacteria	Alphaproteobacteria	Sphingomonadales	Sphingomonadaceae	Blastomonas	NA	8	0.015017667844523	0.001	FALSE
Summer	Skin	Ma On Shan	Ma On Shan y	Right Palm	OTU_100	Bacteria	Proteobacteria	Alphaproteobacteria	Sphingomonadales	Sphingomonadaceae	Blastomonas	NA	3	0.00636042402826855	0.001	FALSE
Autumn	Air	Quarry Bay	NA	Bedroom	OTU_100	Bacteria	Proteobacteria	Alphaproteobacteria	Sphingomonadales	Sphingomonadaceae	Blastomonas	NA	1	NA	NA	NA
Spring	Air	Quarry Bay	NA	Bedroom	OTU_100	Bacteria	Proteobacteria	Alphaproteobacteria	Sphingomonadales	Sphingomonadaceae	Blastomonas	NA	13	NA	NA	NA
Summer	Air	Quarry Bay	NA	Bedroom	OTU_100	Bacteria	Proteobacteria	Alphaproteobacteria	Sphingomonadales	Sphingomonadaceae	Blastomonas	NA	2	NA	NA	NA
Winter	Air	Quarry Bay	NA	Bedroom	OTU_100	Bacteria	Proteobacteria	Alphaproteobacteria	Sphingomonadales	Sphingomonadaceae	Blastomonas	NA	9	NA	NA	NA
Autumn	Air	Quarry Bay	NA	Kitchen	OTU_100	Bacteria	Proteobacteria	Alphaproteobacteria	Sphingomonadales	Sphingomonadaceae	Blastomonas	NA	2	NA	NA	NA
Spring	Air	Quarry Bay	NA	Kitchen	OTU_100	Bacteria	Proteobacteria	Alphaproteobacteria	Sphingomonadales	Sphingomonadaceae	Blastomonas	NA	1	NA	NA	NA
Summer	Air	Quarry Bay	NA	Kitchen	OTU_100	Bacteria	Proteobacteria	Alphaproteobacteria	Sphingomonadales	Sphingomonadaceae	Blastomonas	NA	5	NA	NA	NA
Winter	Air	Quarry Bay	NA	Kitchen	OTU_100	Bacteria	Proteobacteria	Alphaproteobacteria	Sphingomonadales	Sphingomonadaceae	Blastomonas	NA	18	NA	NA	NA
Autumn	Air	Quarry Bay	NA	Living Room	OTU_100	Bacteria	Proteobacteria	Alphaproteobacteria	Sphingomonadales	Sphingomonadaceae	Blastomonas	NA	2	NA	NA	NA
Spring	Air	Quarry Bay	NA	Living Room	OTU_100	Bacteria	Proteobacteria	Alphaproteobacteria	Sphingomonadales	Sphingomonadaceae	Blastomonas	NA	2	NA	NA	NA
Summer	Air	Quarry Bay	NA	Living Room	OTU_100	Bacteria	Proteobacteria	Alphaproteobacteria	Sphingomonadales	Sphingomonadaceae	Blastomonas	NA	1	NA	NA	NA
Winter	Air	Quarry Bay	NA	Living Room	OTU_100	Bacteria	Proteobacteria	Alphaproteobacteria	Sphingomonadales	Sphingomonadaceae	Blastomonas	NA	16	NA	NA	NA
Autumn	Air	Quarry Bay	NA	Toilet	OTU_100	Bacteria	Proteobacteria	Alphaproteobacteria	Sphingomonadales	Sphingomonadaceae	Blastomonas	NA	1	NA	NA	NA
Spring	Air	Quarry Bay	NA	Toilet	OTU_100	Bacteria	Proteobacteria	Alphaproteobacteria	Sphingomonadales	Sphingomonadaceae	Blastomonas	NA	6	NA	NA	NA
Summer	Air	Quarry Bay	NA	Toilet	OTU_100	Bacteria	Proteobacteria	Alphaproteobacteria	Sphingomonadales	Sphingomonadaceae	Blastomonas	NA	3	NA	NA	NA
Winter	Air	Quarry Bay	NA	Toilet	OTU_100	Bacteria	Proteobacteria	Alphaproteobacteria	Sphingomonadales	Sphingomonadaceae	Blastomonas	NA	6	NA	NA	NA
Autumn	Surface	Quarry Bay	NA	Bed Headboard	OTU_100	Bacteria	Proteobacteria	Alphaproteobacteria	Sphingomonadales	Sphingomonadaceae	Blastomonas	NA	2	NA	NA	NA
Spring	Surface	Quarry Bay	NA	Bed Headboard	OTU_100	Bacteria	Proteobacteria	Alphaproteobacteria	Sphingomonadales	Sphingomonadaceae	Blastomonas	NA	3	NA	NA	NA
Summer	Surface	Quarry Bay	NA	Bed Headboard	OTU_100	Bacteria	Proteobacteria	Alphaproteobacteria	Sphingomonadales	Sphingomonadaceae	Blastomonas	NA	3	NA	NA	NA
Winter	Surface	Quarry Bay	NA	Bed Headboard	OTU_100	Bacteria	Proteobacteria	Alphaproteobacteria	Sphingomonadales	Sphingomonadaceae	Blastomonas	NA	1	NA	NA	NA
Autumn	Surface	Quarry Bay	NA	Blanket	OTU_100	Bacteria	Proteobacteria	Alphaproteobacteria	Sphingomonadales	Sphingomonadaceae	Blastomonas	NA	5	NA	NA	NA
Summer	Surface	Quarry Bay	NA	Blanket	OTU_100	Bacteria	Proteobacteria	Alphaproteobacteria	Sphingomonadales	Sphingomonadaceae	Blastomonas	NA	1	NA	NA	NA
Autumn	Surface	Quarry Bay	NA	Fridge Door Seal	OTU_100	Bacteria	Proteobacteria	Alphaproteobacteria	Sphingomonadales	Sphingomonadaceae	Blastomonas	NA	6	NA	NA	NA
Spring	Surface	Quarry Bay	NA	Fridge Door Seal	OTU_100	Bacteria	Proteobacteria	Alphaproteobacteria	Sphingomonadales	Sphingomonadaceae	Blastomonas	NA	5	NA	NA	NA
Summer	Surface	Quarry Bay	NA	Fridge Door Seal	OTU_100	Bacteria	Proteobacteria	Alphaproteobacteria	Sphingomonadales	Sphingomonadaceae	Blastomonas	NA	2	NA	NA	NA
Winter	Surface	Quarry Bay	NA	Fridge Door Seal	OTU_100	Bacteria	Proteobacteria	Alphaproteobacteria	Sphingomonadales	Sphingomonadaceae	Blastomonas	NA	1	NA	NA	NA
Autumn	Surface	Quarry Bay	NA	Kitchen Ventilator	OTU_100	Bacteria	Proteobacteria	Alphaproteobacteria	Sphingomonadales	Sphingomonadaceae	Blastomonas	NA	2	NA	NA	NA
Spring	Surface	Quarry Bay	NA	Kitchen Ventilator	OTU_100	Bacteria	Proteobacteria	Alphaproteobacteria	Sphingomonadales	Sphingomonadaceae	Blastomonas	NA	1	NA	NA	NA
Summer	Surface	Quarry Bay	NA	Kitchen Ventilator	OTU_100	Bacteria	Proteobacteria	Alphaproteobacteria	Sphingomonadales	Sphingomonadaceae	Blastomonas	NA	1	NA	NA	NA
Autumn	Surface	Quarry Bay	NA	Remote Control	OTU_100	Bacteria	Proteobacteria	Alphaproteobacteria	Sphingomonadales	Sphingomonadaceae	Blastomonas	NA	3	NA	NA	NA
Spring	Surface	Quarry Bay	NA	Remote Control	OTU_100	Bacteria	Proteobacteria	Alphaproteobacteria	Sphingomonadales	Sphingomonadaceae	Blastomonas	NA	1	NA	NA	NA
Summer	Surface	Quarry Bay	NA	Remote Control	OTU_100	Bacteria	Proteobacteria	Alphaproteobacteria	Sphingomonadales	Sphingomonadaceae	Blastomonas	NA	1	NA	NA	NA
Autumn	Surface	Quarry Bay	NA	TV Screen	OTU_100	Bacteria	Proteobacteria	Alphaproteobacteria	Sphingomonadales	Sphingomonadaceae	Blastomonas	NA	1	NA	NA	NA
Spring	Surface	Quarry Bay	NA	TV Screen	OTU_100	Bacteria	Proteobacteria	Alphaproteobacteria	Sphingomonadales	Sphingomonadaceae	Blastomonas	NA	1	NA	NA	NA
Summer	Surface	Quarry Bay	NA	TV Screen	OTU_100	Bacteria	Proteobacteria	Alphaproteobacteria	Sphingomonadales	Sphingomonadaceae	Blastomonas	NA	3	NA	NA	NA
Winter	Surface	Quarry Bay	NA	TV Screen	OTU_100	Bacteria	Proteobacteria	Alphaproteobacteria	Sphingomonadales	Sphingomonadaceae	Blastomonas	NA	1	NA	NA	NA
Autumn	Surface	Quarry Bay	NA	Shower Curtain	OTU_100	Bacteria	Proteobacteria	Alphaproteobacteria	Sphingomonadales	Sphingomonadaceae	Blastomonas	NA	2	NA	NA	NA
Autumn	Surface	Quarry Bay	NA	Toilet Flush Button	OTU_100	Bacteria	Proteobacteria	Alphaproteobacteria	Sphingomonadales	Sphingomonadaceae	Blastomonas	NA	2	NA	NA	NA
Autumn	Skin	Quarry Bay	Quarry Bay y	Forehead	OTU_100	Bacteria	Proteobacteria	Alphaproteobacteria	Sphingomonadales	Sphingomonadaceae	Blastomonas	NA	4	0.0106007067137809	0.001	FALSE
Spring	Skin	Quarry Bay	Quarry Bay y	Forehead	OTU_100	Bacteria	Proteobacteria	Alphaproteobacteria	Sphingomonadales	Sphingomonadaceae	Blastomonas	NA	1	0.00318021201413428	0.001	FALSE
Summer	Skin	Quarry Bay	Quarry Bay y	Forehead	OTU_100	Bacteria	Proteobacteria	Alphaproteobacteria	Sphingomonadales	Sphingomonadaceae	Blastomonas	NA	1	0.00106007067137809	0.001	FALSE
Winter	Skin	Quarry Bay	Quarry Bay y	Forehead	OTU_100	Bacteria	Proteobacteria	Alphaproteobacteria	Sphingomonadales	Sphingomonadaceae	Blastomonas	NA	1	0.00159010600706714	0.001	FALSE
Summer	Skin	Quarry Bay	Quarry Bay y	Left Forearm	OTU_100	Bacteria	Proteobacteria	Alphaproteobacteria	Sphingomonadales	Sphingomonadaceae	Blastomonas	NA	2	0.00106007067137809	0.001	FALSE
Winter	Skin	Quarry Bay	Quarry Bay y	Left Forearm	OTU_100	Bacteria	Proteobacteria	Alphaproteobacteria	Sphingomonadales	Sphingomonadaceae	Blastomonas	NA	1	0.00159010600706714	0.001	FALSE
Autumn	Skin	Quarry Bay	Quarry Bay y	Left Palm	OTU_100	Bacteria	Proteobacteria	Alphaproteobacteria	Sphingomonadales	Sphingomonadaceae	Blastomonas	NA	4	0.0106007067137809	0.001	FALSE
Spring	Skin	Quarry Bay	Quarry Bay y	Left Palm	OTU_100	Bacteria	Proteobacteria	Alphaproteobacteria	Sphingomonadales	Sphingomonadaceae	Blastomonas	NA	1	0.00318021201413428	0.001	FALSE
Winter	Skin	Quarry Bay	Quarry Bay y	Left Palm	OTU_100	Bacteria	Proteobacteria	Alphaproteobacteria	Sphingomonadales	Sphingomonadaceae	Blastomonas	NA	1	0.00159010600706714	0.001	FALSE
Autumn	Skin	Quarry Bay	Quarry Bay y	Right Forearm	OTU_100	Bacteria	Proteobacteria	Alphaproteobacteria	Sphingomonadales	Sphingomonadaceae	Blastomonas	NA	5	0.0106007067137809	0.001	FALSE
Spring	Skin	Quarry Bay	Quarry Bay y	Right Forearm	OTU_100	Bacteria	Proteobacteria	Alphaproteobacteria	Sphingomonadales	Sphingomonadaceae	Blastomonas	NA	4	0.00318021201413428	0.001	FALSE
Autumn	Skin	Quarry Bay	Quarry Bay y	Right Palm	OTU_100	Bacteria	Proteobacteria	Alphaproteobacteria	Sphingomonadales	Sphingomonadaceae	Blastomonas	NA	2	0.0106007067137809	0.001	FALSE
Autumn	Skin	Quarry Bay	Quarry Bay z	Forehead	OTU_100	Bacteria	Proteobacteria	Alphaproteobacteria	Sphingomonadales	Sphingomonadaceae	Blastomonas	NA	2	0.0088339222614841	0.001	FALSE
Spring	Skin	Quarry Bay	Quarry Bay z	Forehead	OTU_100	Bacteria	Proteobacteria	Alphaproteobacteria	Sphingomonadales	Sphingomonadaceae	Blastomonas	NA	2	0.00176678445229682	0.001	FALSE
Summer	Skin	Quarry Bay	Quarry Bay z	Forehead	OTU_100	Bacteria	Proteobacteria	Alphaproteobacteria	Sphingomonadales	Sphingomonadaceae	Blastomonas	NA	4	0.00795053003533569	0.001	FALSE
Autumn	Skin	Quarry Bay	Quarry Bay z	Left Forearm	OTU_100	Bacteria	Proteobacteria	Alphaproteobacteria	Sphingomonadales	Sphingomonadaceae	Blastomonas	NA	1	0.0088339222614841	0.001	FALSE
Summer	Skin	Quarry Bay	Quarry Bay z	Left Forearm	OTU_100	Bacteria	Proteobacteria	Alphaproteobacteria	Sphingomonadales	Sphingomonadaceae	Blastomonas	NA	1	0.00795053003533569	0.001	FALSE
Winter	Skin	Quarry Bay	Quarry Bay z	Left Forearm	OTU_100	Bacteria	Proteobacteria	Alphaproteobacteria	Sphingomonadales	Sphingomonadaceae	Blastomonas	NA	1	1.76678445229682e-4	0.001	FALSE
Autumn	Skin	Quarry Bay	Quarry Bay z	Left Palm	OTU_100	Bacteria	Proteobacteria	Alphaproteobacteria	Sphingomonadales	Sphingomonadaceae	Blastomonas	NA	1	0.0088339222614841	0.001	FALSE
Spring	Skin	Quarry Bay	Quarry Bay z	Left Palm	OTU_100	Bacteria	Proteobacteria	Alphaproteobacteria	Sphingomonadales	Sphingomonadaceae	Blastomonas	NA	3	0.00176678445229682	0.001	FALSE
Summer	Skin	Quarry Bay	Quarry Bay z	Left Palm	OTU_100	Bacteria	Proteobacteria	Alphaproteobacteria	Sphingomonadales	Sphingomonadaceae	Blastomonas	NA	1	0.00795053003533569	0.001	FALSE
Autumn	Skin	Quarry Bay	Quarry Bay z	Right Forearm	OTU_100	Bacteria	Proteobacteria	Alphaproteobacteria	Sphingomonadales	Sphingomonadaceae	Blastomonas	NA	3	0.0088339222614841	0.001	FALSE
Summer	Skin	Quarry Bay	Quarry Bay z	Right Forearm	OTU_100	Bacteria	Proteobacteria	Alphaproteobacteria	Sphingomonadales	Sphingomonadaceae	Blastomonas	NA	2	0.00795053003533569	0.001	FALSE
Autumn	Skin	Quarry Bay	Quarry Bay z	Right Palm	OTU_100	Bacteria	Proteobacteria	Alphaproteobacteria	Sphingomonadales	Sphingomonadaceae	Blastomonas	NA	3	0.0088339222614841	0.001	FALSE
Summer	Skin	Quarry Bay	Quarry Bay z	Right Palm	OTU_100	Bacteria	Proteobacteria	Alphaproteobacteria	Sphingomonadales	Sphingomonadaceae	Blastomonas	NA	1	0.00795053003533569	0.001	FALSE
Autumn	Air	Sha Tin Wai	NA	Bedroom	OTU_100	Bacteria	Proteobacteria	Alphaproteobacteria	Sphingomonadales	Sphingomonadaceae	Blastomonas	NA	3	NA	NA	NA
Spring	Air	Sha Tin Wai	NA	Bedroom	OTU_100	Bacteria	Proteobacteria	Alphaproteobacteria	Sphingomonadales	Sphingomonadaceae	Blastomonas	NA	27	NA	NA	NA
Winter	Air	Sha Tin Wai	NA	Bedroom	OTU_100	Bacteria	Proteobacteria	Alphaproteobacteria	Sphingomonadales	Sphingomonadaceae	Blastomonas	NA	3	NA	NA	NA
Autumn	Air	Sha Tin Wai	NA	Kitchen	OTU_100	Bacteria	Proteobacteria	Alphaproteobacteria	Sphingomonadales	Sphingomonadaceae	Blastomonas	NA	1	NA	NA	NA
Spring	Air	Sha Tin Wai	NA	Kitchen	OTU_100	Bacteria	Proteobacteria	Alphaproteobacteria	Sphingomonadales	Sphingomonadaceae	Blastomonas	NA	1	NA	NA	NA
Summer	Air	Sha Tin Wai	NA	Kitchen	OTU_100	Bacteria	Proteobacteria	Alphaproteobacteria	Sphingomonadales	Sphingomonadaceae	Blastomonas	NA	1	NA	NA	NA
Autumn	Air	Sha Tin Wai	NA	Living Room	OTU_100	Bacteria	Proteobacteria	Alphaproteobacteria	Sphingomonadales	Sphingomonadaceae	Blastomonas	NA	4	NA	NA	NA
Spring	Air	Sha Tin Wai	NA	Living Room	OTU_100	Bacteria	Proteobacteria	Alphaproteobacteria	Sphingomonadales	Sphingomonadaceae	Blastomonas	NA	18	NA	NA	NA
Summer	Air	Sha Tin Wai	NA	Living Room	OTU_100	Bacteria	Proteobacteria	Alphaproteobacteria	Sphingomonadales	Sphingomonadaceae	Blastomonas	NA	1	NA	NA	NA
Spring	Air	Sha Tin Wai	NA	Toilet	OTU_100	Bacteria	Proteobacteria	Alphaproteobacteria	Sphingomonadales	Sphingomonadaceae	Blastomonas	NA	89	NA	NA	NA
Winter	Air	Sha Tin Wai	NA	Toilet	OTU_100	Bacteria	Proteobacteria	Alphaproteobacteria	Sphingomonadales	Sphingomonadaceae	Blastomonas	NA	3	NA	NA	NA
Autumn	Surface	Sha Tin Wai	NA	Bed Headboard	OTU_100	Bacteria	Proteobacteria	Alphaproteobacteria	Sphingomonadales	Sphingomonadaceae	Blastomonas	NA	1	NA	NA	NA
Spring	Surface	Sha Tin Wai	NA	Bed Headboard	OTU_100	Bacteria	Proteobacteria	Alphaproteobacteria	Sphingomonadales	Sphingomonadaceae	Blastomonas	NA	6	NA	NA	NA
Summer	Surface	Sha Tin Wai	NA	Bed Headboard	OTU_100	Bacteria	Proteobacteria	Alphaproteobacteria	Sphingomonadales	Sphingomonadaceae	Blastomonas	NA	19	NA	NA	NA
Autumn	Surface	Sha Tin Wai	NA	Blanket	OTU_100	Bacteria	Proteobacteria	Alphaproteobacteria	Sphingomonadales	Sphingomonadaceae	Blastomonas	NA	5	NA	NA	NA
Spring	Surface	Sha Tin Wai	NA	Blanket	OTU_100	Bacteria	Proteobacteria	Alphaproteobacteria	Sphingomonadales	Sphingomonadaceae	Blastomonas	NA	13	NA	NA	NA
Summer	Surface	Sha Tin Wai	NA	Blanket	OTU_100	Bacteria	Proteobacteria	Alphaproteobacteria	Sphingomonadales	Sphingomonadaceae	Blastomonas	NA	9	NA	NA	NA
Winter	Surface	Sha Tin Wai	NA	Blanket	OTU_100	Bacteria	Proteobacteria	Alphaproteobacteria	Sphingomonadales	Sphingomonadaceae	Blastomonas	NA	2	NA	NA	NA
Autumn	Surface	Sha Tin Wai	NA	Fridge Door Seal	OTU_100	Bacteria	Proteobacteria	Alphaproteobacteria	Sphingomonadales	Sphingomonadaceae	Blastomonas	NA	1	NA	NA	NA
Spring	Surface	Sha Tin Wai	NA	Fridge Door Seal	OTU_100	Bacteria	Proteobacteria	Alphaproteobacteria	Sphingomonadales	Sphingomonadaceae	Blastomonas	NA	2	NA	NA	NA
Summer	Surface	Sha Tin Wai	NA	Fridge Door Seal	OTU_100	Bacteria	Proteobacteria	Alphaproteobacteria	Sphingomonadales	Sphingomonadaceae	Blastomonas	NA	7	NA	NA	NA
Winter	Surface	Sha Tin Wai	NA	Fridge Door Seal	OTU_100	Bacteria	Proteobacteria	Alphaproteobacteria	Sphingomonadales	Sphingomonadaceae	Blastomonas	NA	7	NA	NA	NA
Autumn	Surface	Sha Tin Wai	NA	Kitchen Ventilator	OTU_100	Bacteria	Proteobacteria	Alphaproteobacteria	Sphingomonadales	Sphingomonadaceae	Blastomonas	NA	6	NA	NA	NA
Spring	Surface	Sha Tin Wai	NA	Kitchen Ventilator	OTU_100	Bacteria	Proteobacteria	Alphaproteobacteria	Sphingomonadales	Sphingomonadaceae	Blastomonas	NA	2	NA	NA	NA
Summer	Surface	Sha Tin Wai	NA	Kitchen Ventilator	OTU_100	Bacteria	Proteobacteria	Alphaproteobacteria	Sphingomonadales	Sphingomonadaceae	Blastomonas	NA	14	NA	NA	NA
Winter	Surface	Sha Tin Wai	NA	Kitchen Ventilator	OTU_100	Bacteria	Proteobacteria	Alphaproteobacteria	Sphingomonadales	Sphingomonadaceae	Blastomonas	NA	1	NA	NA	NA
Spring	Surface	Sha Tin Wai	NA	Remote Control	OTU_100	Bacteria	Proteobacteria	Alphaproteobacteria	Sphingomonadales	Sphingomonadaceae	Blastomonas	NA	1	NA	NA	NA
Summer	Surface	Sha Tin Wai	NA	Remote Control	OTU_100	Bacteria	Proteobacteria	Alphaproteobacteria	Sphingomonadales	Sphingomonadaceae	Blastomonas	NA	6	NA	NA	NA
Winter	Surface	Sha Tin Wai	NA	Remote Control	OTU_100	Bacteria	Proteobacteria	Alphaproteobacteria	Sphingomonadales	Sphingomonadaceae	Blastomonas	NA	1	NA	NA	NA
Spring	Surface	Sha Tin Wai	NA	TV Screen	OTU_100	Bacteria	Proteobacteria	Alphaproteobacteria	Sphingomonadales	Sphingomonadaceae	Blastomonas	NA	3	NA	NA	NA
Summer	Surface	Sha Tin Wai	NA	TV Screen	OTU_100	Bacteria	Proteobacteria	Alphaproteobacteria	Sphingomonadales	Sphingomonadaceae	Blastomonas	NA	11	NA	NA	NA
Autumn	Surface	Sha Tin Wai	NA	Shower Curtain	OTU_100	Bacteria	Proteobacteria	Alphaproteobacteria	Sphingomonadales	Sphingomonadaceae	Blastomonas	NA	2	NA	NA	NA
Summer	Surface	Sha Tin Wai	NA	Shower Curtain	OTU_100	Bacteria	Proteobacteria	Alphaproteobacteria	Sphingomonadales	Sphingomonadaceae	Blastomonas	NA	90	NA	NA	NA
Winter	Surface	Sha Tin Wai	NA	Shower Curtain	OTU_100	Bacteria	Proteobacteria	Alphaproteobacteria	Sphingomonadales	Sphingomonadaceae	Blastomonas	NA	5	NA	NA	NA
Autumn	Surface	Sha Tin Wai	NA	Toilet Flush Button	OTU_100	Bacteria	Proteobacteria	Alphaproteobacteria	Sphingomonadales	Sphingomonadaceae	Blastomonas	NA	2	NA	NA	NA
Summer	Surface	Sha Tin Wai	NA	Toilet Flush Button	OTU_100	Bacteria	Proteobacteria	Alphaproteobacteria	Sphingomonadales	Sphingomonadaceae	Blastomonas	NA	8	NA	NA	NA
Winter	Surface	Sha Tin Wai	NA	Toilet Flush Button	OTU_100	Bacteria	Proteobacteria	Alphaproteobacteria	Sphingomonadales	Sphingomonadaceae	Blastomonas	NA	2	NA	NA	NA
Autumn	Skin	Sha Tin Wai	Sha Tin Wai x	Forehead	OTU_100	Bacteria	Proteobacteria	Alphaproteobacteria	Sphingomonadales	Sphingomonadaceae	Blastomonas	NA	5	0.0176678445229682	0.001	FALSE
Spring	Skin	Sha Tin Wai	Sha Tin Wai x	Forehead	OTU_100	Bacteria	Proteobacteria	Alphaproteobacteria	Sphingomonadales	Sphingomonadaceae	Blastomonas	NA	5	0.0226148409893993	0.001	FALSE
Summer	Skin	Sha Tin Wai	Sha Tin Wai x	Forehead	OTU_100	Bacteria	Proteobacteria	Alphaproteobacteria	Sphingomonadales	Sphingomonadaceae	Blastomonas	NA	1	0.00971731448763251	0.001	FALSE
Winter	Skin	Sha Tin Wai	Sha Tin Wai x	Forehead	OTU_100	Bacteria	Proteobacteria	Alphaproteobacteria	Sphingomonadales	Sphingomonadaceae	Blastomonas	NA	3	0.00424028268551237	0.001	FALSE
Autumn	Skin	Sha Tin Wai	Sha Tin Wai x	Left Forearm	OTU_100	Bacteria	Proteobacteria	Alphaproteobacteria	Sphingomonadales	Sphingomonadaceae	Blastomonas	NA	3	0.0176678445229682	0.001	FALSE
Spring	Skin	Sha Tin Wai	Sha Tin Wai x	Left Forearm	OTU_100	Bacteria	Proteobacteria	Alphaproteobacteria	Sphingomonadales	Sphingomonadaceae	Blastomonas	NA	6	0.0226148409893993	0.001	FALSE
Summer	Skin	Sha Tin Wai	Sha Tin Wai x	Left Forearm	OTU_100	Bacteria	Proteobacteria	Alphaproteobacteria	Sphingomonadales	Sphingomonadaceae	Blastomonas	NA	4	0.00971731448763251	0.001	FALSE
Winter	Skin	Sha Tin Wai	Sha Tin Wai x	Left Forearm	OTU_100	Bacteria	Proteobacteria	Alphaproteobacteria	Sphingomonadales	Sphingomonadaceae	Blastomonas	NA	1	0.00424028268551237	0.001	FALSE
Spring	Skin	Sha Tin Wai	Sha Tin Wai x	Left Palm	OTU_100	Bacteria	Proteobacteria	Alphaproteobacteria	Sphingomonadales	Sphingomonadaceae	Blastomonas	NA	16	0.0226148409893993	0.001	FALSE
Summer	Skin	Sha Tin Wai	Sha Tin Wai x	Left Palm	OTU_100	Bacteria	Proteobacteria	Alphaproteobacteria	Sphingomonadales	Sphingomonadaceae	Blastomonas	NA	2	0.00971731448763251	0.001	FALSE
Winter	Skin	Sha Tin Wai	Sha Tin Wai x	Left Palm	OTU_100	Bacteria	Proteobacteria	Alphaproteobacteria	Sphingomonadales	Sphingomonadaceae	Blastomonas	NA	1	0.00424028268551237	0.001	FALSE
Autumn	Skin	Sha Tin Wai	Sha Tin Wai x	Right Forearm	OTU_100	Bacteria	Proteobacteria	Alphaproteobacteria	Sphingomonadales	Sphingomonadaceae	Blastomonas	NA	1	0.0176678445229682	0.001	FALSE
Spring	Skin	Sha Tin Wai	Sha Tin Wai x	Right Forearm	OTU_100	Bacteria	Proteobacteria	Alphaproteobacteria	Sphingomonadales	Sphingomonadaceae	Blastomonas	NA	5	0.0226148409893993	0.001	FALSE
Summer	Skin	Sha Tin Wai	Sha Tin Wai x	Right Forearm	OTU_100	Bacteria	Proteobacteria	Alphaproteobacteria	Sphingomonadales	Sphingomonadaceae	Blastomonas	NA	1	0.00971731448763251	0.001	FALSE
Autumn	Skin	Sha Tin Wai	Sha Tin Wai x	Right Palm	OTU_100	Bacteria	Proteobacteria	Alphaproteobacteria	Sphingomonadales	Sphingomonadaceae	Blastomonas	NA	16	0.0176678445229682	0.001	FALSE
Summer	Skin	Sha Tin Wai	Sha Tin Wai x	Right Palm	OTU_100	Bacteria	Proteobacteria	Alphaproteobacteria	Sphingomonadales	Sphingomonadaceae	Blastomonas	NA	3	0.00971731448763251	0.001	FALSE
Winter	Skin	Sha Tin Wai	Sha Tin Wai x	Right Palm	OTU_100	Bacteria	Proteobacteria	Alphaproteobacteria	Sphingomonadales	Sphingomonadaceae	Blastomonas	NA	1	0.00424028268551237	0.001	FALSE
Spring	Skin	Sha Tin Wai	Sha Tin Wai y	Forehead	OTU_100	Bacteria	Proteobacteria	Alphaproteobacteria	Sphingomonadales	Sphingomonadaceae	Blastomonas	NA	7	0.0600706713780919	0.001	FALSE
Summer	Skin	Sha Tin Wai	Sha Tin Wai y	Forehead	OTU_100	Bacteria	Proteobacteria	Alphaproteobacteria	Sphingomonadales	Sphingomonadaceae	Blastomonas	NA	4	0.0247349823321555	0.001	FALSE
Winter	Skin	Sha Tin Wai	Sha Tin Wai y	Forehead	OTU_100	Bacteria	Proteobacteria	Alphaproteobacteria	Sphingomonadales	Sphingomonadaceae	Blastomonas	NA	2	0.00212014134275618	0.001	FALSE
Spring	Skin	Sha Tin Wai	Sha Tin Wai y	Left Forearm	OTU_100	Bacteria	Proteobacteria	Alphaproteobacteria	Sphingomonadales	Sphingomonadaceae	Blastomonas	NA	34	0.0600706713780919	0.001	FALSE
Summer	Skin	Sha Tin Wai	Sha Tin Wai y	Left Forearm	OTU_100	Bacteria	Proteobacteria	Alphaproteobacteria	Sphingomonadales	Sphingomonadaceae	Blastomonas	NA	10	0.0247349823321555	0.001	FALSE
Winter	Skin	Sha Tin Wai	Sha Tin Wai y	Left Forearm	OTU_100	Bacteria	Proteobacteria	Alphaproteobacteria	Sphingomonadales	Sphingomonadaceae	Blastomonas	NA	1	0.00212014134275618	0.001	FALSE
Autumn	Skin	Sha Tin Wai	Sha Tin Wai y	Left Palm	OTU_100	Bacteria	Proteobacteria	Alphaproteobacteria	Sphingomonadales	Sphingomonadaceae	Blastomonas	NA	1	7.06713780918728e-4	0.001	FALSE
Spring	Skin	Sha Tin Wai	Sha Tin Wai y	Left Palm	OTU_100	Bacteria	Proteobacteria	Alphaproteobacteria	Sphingomonadales	Sphingomonadaceae	Blastomonas	NA	11	0.0600706713780919	0.001	FALSE
Summer	Skin	Sha Tin Wai	Sha Tin Wai y	Left Palm	OTU_100	Bacteria	Proteobacteria	Alphaproteobacteria	Sphingomonadales	Sphingomonadaceae	Blastomonas	NA	5	0.0247349823321555	0.001	FALSE
Winter	Skin	Sha Tin Wai	Sha Tin Wai y	Left Palm	OTU_100	Bacteria	Proteobacteria	Alphaproteobacteria	Sphingomonadales	Sphingomonadaceae	Blastomonas	NA	1	0.00212014134275618	0.001	FALSE
Spring	Skin	Sha Tin Wai	Sha Tin Wai y	Right Forearm	OTU_100	Bacteria	Proteobacteria	Alphaproteobacteria	Sphingomonadales	Sphingomonadaceae	Blastomonas	NA	7	0.0600706713780919	0.001	FALSE
Summer	Skin	Sha Tin Wai	Sha Tin Wai y	Right Forearm	OTU_100	Bacteria	Proteobacteria	Alphaproteobacteria	Sphingomonadales	Sphingomonadaceae	Blastomonas	NA	4	0.0247349823321555	0.001	FALSE
Autumn	Skin	Sha Tin Wai	Sha Tin Wai y	Right Palm	OTU_100	Bacteria	Proteobacteria	Alphaproteobacteria	Sphingomonadales	Sphingomonadaceae	Blastomonas	NA	1	7.06713780918728e-4	0.001	FALSE
Spring	Skin	Sha Tin Wai	Sha Tin Wai y	Right Palm	OTU_100	Bacteria	Proteobacteria	Alphaproteobacteria	Sphingomonadales	Sphingomonadaceae	Blastomonas	NA	9	0.0600706713780919	0.001	FALSE
Summer	Skin	Sha Tin Wai	Sha Tin Wai y	Right Palm	OTU_100	Bacteria	Proteobacteria	Alphaproteobacteria	Sphingomonadales	Sphingomonadaceae	Blastomonas	NA	5	0.0247349823321555	0.001	FALSE
Autumn	Air	Sai Wan	NA	Bedroom	OTU_100	Bacteria	Proteobacteria	Alphaproteobacteria	Sphingomonadales	Sphingomonadaceae	Blastomonas	NA	1	NA	NA	NA
Spring	Air	Sai Wan	NA	Bedroom	OTU_100	Bacteria	Proteobacteria	Alphaproteobacteria	Sphingomonadales	Sphingomonadaceae	Blastomonas	NA	2	NA	NA	NA
Summer	Air	Sai Wan	NA	Bedroom	OTU_100	Bacteria	Proteobacteria	Alphaproteobacteria	Sphingomonadales	Sphingomonadaceae	Blastomonas	NA	4	NA	NA	NA
Winter	Air	Sai Wan	NA	Bedroom	OTU_100	Bacteria	Proteobacteria	Alphaproteobacteria	Sphingomonadales	Sphingomonadaceae	Blastomonas	NA	12	NA	NA	NA
Summer	Air	Sai Wan	NA	Kitchen	OTU_100	Bacteria	Proteobacteria	Alphaproteobacteria	Sphingomonadales	Sphingomonadaceae	Blastomonas	NA	1	NA	NA	NA
Winter	Air	Sai Wan	NA	Kitchen	OTU_100	Bacteria	Proteobacteria	Alphaproteobacteria	Sphingomonadales	Sphingomonadaceae	Blastomonas	NA	1	NA	NA	NA
Autumn	Air	Sai Wan	NA	Living Room	OTU_100	Bacteria	Proteobacteria	Alphaproteobacteria	Sphingomonadales	Sphingomonadaceae	Blastomonas	NA	2	NA	NA	NA
Spring	Air	Sai Wan	NA	Living Room	OTU_100	Bacteria	Proteobacteria	Alphaproteobacteria	Sphingomonadales	Sphingomonadaceae	Blastomonas	NA	1	NA	NA	NA
Summer	Air	Sai Wan	NA	Living Room	OTU_100	Bacteria	Proteobacteria	Alphaproteobacteria	Sphingomonadales	Sphingomonadaceae	Blastomonas	NA	3	NA	NA	NA
Autumn	Air	Sai Wan	NA	Toilet	OTU_100	Bacteria	Proteobacteria	Alphaproteobacteria	Sphingomonadales	Sphingomonadaceae	Blastomonas	NA	2	NA	NA	NA
Winter	Air	Sai Wan	NA	Toilet	OTU_100	Bacteria	Proteobacteria	Alphaproteobacteria	Sphingomonadales	Sphingomonadaceae	Blastomonas	NA	4	NA	NA	NA
Summer	Surface	Sai Wan	NA	Bed Headboard	OTU_100	Bacteria	Proteobacteria	Alphaproteobacteria	Sphingomonadales	Sphingomonadaceae	Blastomonas	NA	8	NA	NA	NA
Winter	Surface	Sai Wan	NA	Bed Headboard	OTU_100	Bacteria	Proteobacteria	Alphaproteobacteria	Sphingomonadales	Sphingomonadaceae	Blastomonas	NA	3	NA	NA	NA
Autumn	Surface	Sai Wan	NA	Blanket	OTU_100	Bacteria	Proteobacteria	Alphaproteobacteria	Sphingomonadales	Sphingomonadaceae	Blastomonas	NA	1	NA	NA	NA
Spring	Surface	Sai Wan	NA	Blanket	OTU_100	Bacteria	Proteobacteria	Alphaproteobacteria	Sphingomonadales	Sphingomonadaceae	Blastomonas	NA	1	NA	NA	NA
Summer	Surface	Sai Wan	NA	Blanket	OTU_100	Bacteria	Proteobacteria	Alphaproteobacteria	Sphingomonadales	Sphingomonadaceae	Blastomonas	NA	3	NA	NA	NA
Winter	Surface	Sai Wan	NA	Blanket	OTU_100	Bacteria	Proteobacteria	Alphaproteobacteria	Sphingomonadales	Sphingomonadaceae	Blastomonas	NA	1	NA	NA	NA
Spring	Surface	Sai Wan	NA	Fridge Door Seal	OTU_100	Bacteria	Proteobacteria	Alphaproteobacteria	Sphingomonadales	Sphingomonadaceae	Blastomonas	NA	1	NA	NA	NA
Summer	Surface	Sai Wan	NA	Fridge Door Seal	OTU_100	Bacteria	Proteobacteria	Alphaproteobacteria	Sphingomonadales	Sphingomonadaceae	Blastomonas	NA	6	NA	NA	NA
Summer	Surface	Sai Wan	NA	Kitchen Ventilator	OTU_100	Bacteria	Proteobacteria	Alphaproteobacteria	Sphingomonadales	Sphingomonadaceae	Blastomonas	NA	11	NA	NA	NA
Winter	Surface	Sai Wan	NA	Kitchen Ventilator	OTU_100	Bacteria	Proteobacteria	Alphaproteobacteria	Sphingomonadales	Sphingomonadaceae	Blastomonas	NA	2	NA	NA	NA
Autumn	Surface	Sai Wan	NA	Remote Control	OTU_100	Bacteria	Proteobacteria	Alphaproteobacteria	Sphingomonadales	Sphingomonadaceae	Blastomonas	NA	3	NA	NA	NA
Summer	Surface	Sai Wan	NA	Remote Control	OTU_100	Bacteria	Proteobacteria	Alphaproteobacteria	Sphingomonadales	Sphingomonadaceae	Blastomonas	NA	4	NA	NA	NA
Winter	Surface	Sai Wan	NA	Remote Control	OTU_100	Bacteria	Proteobacteria	Alphaproteobacteria	Sphingomonadales	Sphingomonadaceae	Blastomonas	NA	2	NA	NA	NA
Autumn	Surface	Sai Wan	NA	TV Screen	OTU_100	Bacteria	Proteobacteria	Alphaproteobacteria	Sphingomonadales	Sphingomonadaceae	Blastomonas	NA	1	NA	NA	NA
Spring	Surface	Sai Wan	NA	TV Screen	OTU_100	Bacteria	Proteobacteria	Alphaproteobacteria	Sphingomonadales	Sphingomonadaceae	Blastomonas	NA	1	NA	NA	NA
Summer	Surface	Sai Wan	NA	TV Screen	OTU_100	Bacteria	Proteobacteria	Alphaproteobacteria	Sphingomonadales	Sphingomonadaceae	Blastomonas	NA	12	NA	NA	NA
Winter	Surface	Sai Wan	NA	TV Screen	OTU_100	Bacteria	Proteobacteria	Alphaproteobacteria	Sphingomonadales	Sphingomonadaceae	Blastomonas	NA	17	NA	NA	NA
Summer	Surface	Sai Wan	NA	Shower Curtain	OTU_100	Bacteria	Proteobacteria	Alphaproteobacteria	Sphingomonadales	Sphingomonadaceae	Blastomonas	NA	23	NA	NA	NA
Summer	Surface	Sai Wan	NA	Toilet Flush Button	OTU_100	Bacteria	Proteobacteria	Alphaproteobacteria	Sphingomonadales	Sphingomonadaceae	Blastomonas	NA	5	NA	NA	NA
Winter	Surface	Sai Wan	NA	Toilet Flush Button	OTU_100	Bacteria	Proteobacteria	Alphaproteobacteria	Sphingomonadales	Sphingomonadaceae	Blastomonas	NA	3	NA	NA	NA
Spring	Skin	Sai Wan	Sai Wan y	Forehead	OTU_100	Bacteria	Proteobacteria	Alphaproteobacteria	Sphingomonadales	Sphingomonadaceae	Blastomonas	NA	2	0.0123674911660777	0.001	FALSE
Summer	Skin	Sai Wan	Sai Wan y	Forehead	OTU_100	Bacteria	Proteobacteria	Alphaproteobacteria	Sphingomonadales	Sphingomonadaceae	Blastomonas	NA	1	0.00706713780918728	0.001	FALSE
Autumn	Skin	Sai Wan	Sai Wan y	Left Forearm	OTU_100	Bacteria	Proteobacteria	Alphaproteobacteria	Sphingomonadales	Sphingomonadaceae	Blastomonas	NA	1	1.76678445229682e-4	0.001	FALSE
Spring	Skin	Sai Wan	Sai Wan y	Left Forearm	OTU_100	Bacteria	Proteobacteria	Alphaproteobacteria	Sphingomonadales	Sphingomonadaceae	Blastomonas	NA	2	0.0123674911660777	0.001	FALSE
Summer	Skin	Sai Wan	Sai Wan y	Left Forearm	OTU_100	Bacteria	Proteobacteria	Alphaproteobacteria	Sphingomonadales	Sphingomonadaceae	Blastomonas	NA	1	0.00706713780918728	0.001	FALSE
Winter	Skin	Sai Wan	Sai Wan y	Left Forearm	OTU_100	Bacteria	Proteobacteria	Alphaproteobacteria	Sphingomonadales	Sphingomonadaceae	Blastomonas	NA	2	0.00265017667844523	0.001	FALSE
Spring	Skin	Sai Wan	Sai Wan y	Left Palm	OTU_100	Bacteria	Proteobacteria	Alphaproteobacteria	Sphingomonadales	Sphingomonadaceae	Blastomonas	NA	2	0.0123674911660777	0.001	FALSE
Summer	Skin	Sai Wan	Sai Wan y	Left Palm	OTU_100	Bacteria	Proteobacteria	Alphaproteobacteria	Sphingomonadales	Sphingomonadaceae	Blastomonas	NA	1	0.00706713780918728	0.001	FALSE
Spring	Skin	Sai Wan	Sai Wan y	Right Forearm	OTU_100	Bacteria	Proteobacteria	Alphaproteobacteria	Sphingomonadales	Sphingomonadaceae	Blastomonas	NA	7	0.0123674911660777	0.001	FALSE
Summer	Skin	Sai Wan	Sai Wan y	Right Forearm	OTU_100	Bacteria	Proteobacteria	Alphaproteobacteria	Sphingomonadales	Sphingomonadaceae	Blastomonas	NA	1	0.00706713780918728	0.001	FALSE
Winter	Skin	Sai Wan	Sai Wan y	Right Forearm	OTU_100	Bacteria	Proteobacteria	Alphaproteobacteria	Sphingomonadales	Sphingomonadaceae	Blastomonas	NA	2	0.00265017667844523	0.001	FALSE
Spring	Skin	Sai Wan	Sai Wan y	Right Palm	OTU_100	Bacteria	Proteobacteria	Alphaproteobacteria	Sphingomonadales	Sphingomonadaceae	Blastomonas	NA	1	0.0123674911660777	0.001	FALSE
Summer	Skin	Sai Wan	Sai Wan y	Right Palm	OTU_100	Bacteria	Proteobacteria	Alphaproteobacteria	Sphingomonadales	Sphingomonadaceae	Blastomonas	NA	4	0.00706713780918728	0.001	FALSE
Winter	Skin	Sai Wan	Sai Wan y	Right Palm	OTU_100	Bacteria	Proteobacteria	Alphaproteobacteria	Sphingomonadales	Sphingomonadaceae	Blastomonas	NA	1	0.00265017667844523	0.001	FALSE
Spring	Skin	Sai Wan	Sai Wan z	Forehead	OTU_100	Bacteria	Proteobacteria	Alphaproteobacteria	Sphingomonadales	Sphingomonadaceae	Blastomonas	NA	8	0.0185512367491166	0.001	FALSE
Summer	Skin	Sai Wan	Sai Wan z	Forehead	OTU_100	Bacteria	Proteobacteria	Alphaproteobacteria	Sphingomonadales	Sphingomonadaceae	Blastomonas	NA	2	0.00530035335689046	0.001	FALSE
Winter	Skin	Sai Wan	Sai Wan z	Forehead	OTU_100	Bacteria	Proteobacteria	Alphaproteobacteria	Sphingomonadales	Sphingomonadaceae	Blastomonas	NA	1	0.00159010600706714	0.001	FALSE
Autumn	Skin	Sai Wan	Sai Wan z	Left Forearm	OTU_100	Bacteria	Proteobacteria	Alphaproteobacteria	Sphingomonadales	Sphingomonadaceae	Blastomonas	NA	1	1.76678445229682e-4	0.001	FALSE
Spring	Skin	Sai Wan	Sai Wan z	Left Forearm	OTU_100	Bacteria	Proteobacteria	Alphaproteobacteria	Sphingomonadales	Sphingomonadaceae	Blastomonas	NA	7	0.0185512367491166	0.001	FALSE
Summer	Skin	Sai Wan	Sai Wan z	Left Forearm	OTU_100	Bacteria	Proteobacteria	Alphaproteobacteria	Sphingomonadales	Sphingomonadaceae	Blastomonas	NA	1	0.00530035335689046	0.001	FALSE
Winter	Skin	Sai Wan	Sai Wan z	Left Forearm	OTU_100	Bacteria	Proteobacteria	Alphaproteobacteria	Sphingomonadales	Sphingomonadaceae	Blastomonas	NA	1	0.00159010600706714	0.001	FALSE
Spring	Skin	Sai Wan	Sai Wan z	Left Palm	OTU_100	Bacteria	Proteobacteria	Alphaproteobacteria	Sphingomonadales	Sphingomonadaceae	Blastomonas	NA	2	0.0185512367491166	0.001	FALSE
Summer	Skin	Sai Wan	Sai Wan z	Left Palm	OTU_100	Bacteria	Proteobacteria	Alphaproteobacteria	Sphingomonadales	Sphingomonadaceae	Blastomonas	NA	1	0.00530035335689046	0.001	FALSE
Spring	Skin	Sai Wan	Sai Wan z	Right Forearm	OTU_100	Bacteria	Proteobacteria	Alphaproteobacteria	Sphingomonadales	Sphingomonadaceae	Blastomonas	NA	3	0.0185512367491166	0.001	FALSE
Summer	Skin	Sai Wan	Sai Wan z	Right Forearm	OTU_100	Bacteria	Proteobacteria	Alphaproteobacteria	Sphingomonadales	Sphingomonadaceae	Blastomonas	NA	1	0.00530035335689046	0.001	FALSE
Spring	Skin	Sai Wan	Sai Wan z	Right Palm	OTU_100	Bacteria	Proteobacteria	Alphaproteobacteria	Sphingomonadales	Sphingomonadaceae	Blastomonas	NA	1	0.0185512367491166	0.001	FALSE
Summer	Skin	Sai Wan	Sai Wan z	Right Palm	OTU_100	Bacteria	Proteobacteria	Alphaproteobacteria	Sphingomonadales	Sphingomonadaceae	Blastomonas	NA	1	0.00530035335689046	0.001	FALSE
Winter	Skin	Sai Wan	Sai Wan z	Right Palm	OTU_100	Bacteria	Proteobacteria	Alphaproteobacteria	Sphingomonadales	Sphingomonadaceae	Blastomonas	NA	1	0.00159010600706714	0.001	FALSE
Spring	Air	Tai Koo	NA	Bedroom	OTU_100	Bacteria	Proteobacteria	Alphaproteobacteria	Sphingomonadales	Sphingomonadaceae	Blastomonas	NA	2	NA	NA	NA
Summer	Air	Tai Koo	NA	Bedroom	OTU_100	Bacteria	Proteobacteria	Alphaproteobacteria	Sphingomonadales	Sphingomonadaceae	Blastomonas	NA	2	NA	NA	NA
Winter	Air	Tai Koo	NA	Bedroom	OTU_100	Bacteria	Proteobacteria	Alphaproteobacteria	Sphingomonadales	Sphingomonadaceae	Blastomonas	NA	2	NA	NA	NA
Autumn	Air	Tai Koo	NA	Kitchen	OTU_100	Bacteria	Proteobacteria	Alphaproteobacteria	Sphingomonadales	Sphingomonadaceae	Blastomonas	NA	3	NA	NA	NA
Summer	Air	Tai Koo	NA	Kitchen	OTU_100	Bacteria	Proteobacteria	Alphaproteobacteria	Sphingomonadales	Sphingomonadaceae	Blastomonas	NA	2	NA	NA	NA
Winter	Air	Tai Koo	NA	Kitchen	OTU_100	Bacteria	Proteobacteria	Alphaproteobacteria	Sphingomonadales	Sphingomonadaceae	Blastomonas	NA	6	NA	NA	NA
Autumn	Air	Tai Koo	NA	Living Room	OTU_100	Bacteria	Proteobacteria	Alphaproteobacteria	Sphingomonadales	Sphingomonadaceae	Blastomonas	NA	2	NA	NA	NA
Spring	Air	Tai Koo	NA	Living Room	OTU_100	Bacteria	Proteobacteria	Alphaproteobacteria	Sphingomonadales	Sphingomonadaceae	Blastomonas	NA	2	NA	NA	NA
Summer	Air	Tai Koo	NA	Living Room	OTU_100	Bacteria	Proteobacteria	Alphaproteobacteria	Sphingomonadales	Sphingomonadaceae	Blastomonas	NA	2	NA	NA	NA
Winter	Air	Tai Koo	NA	Living Room	OTU_100	Bacteria	Proteobacteria	Alphaproteobacteria	Sphingomonadales	Sphingomonadaceae	Blastomonas	NA	5	NA	NA	NA
Autumn	Air	Tai Koo	NA	Toilet	OTU_100	Bacteria	Proteobacteria	Alphaproteobacteria	Sphingomonadales	Sphingomonadaceae	Blastomonas	NA	2	NA	NA	NA
Summer	Air	Tai Koo	NA	Toilet	OTU_100	Bacteria	Proteobacteria	Alphaproteobacteria	Sphingomonadales	Sphingomonadaceae	Blastomonas	NA	3	NA	NA	NA
Winter	Air	Tai Koo	NA	Toilet	OTU_100	Bacteria	Proteobacteria	Alphaproteobacteria	Sphingomonadales	Sphingomonadaceae	Blastomonas	NA	3	NA	NA	NA
Autumn	Surface	Tai Koo	NA	Bed Headboard	OTU_100	Bacteria	Proteobacteria	Alphaproteobacteria	Sphingomonadales	Sphingomonadaceae	Blastomonas	NA	1	NA	NA	NA
Spring	Surface	Tai Koo	NA	Bed Headboard	OTU_100	Bacteria	Proteobacteria	Alphaproteobacteria	Sphingomonadales	Sphingomonadaceae	Blastomonas	NA	2	NA	NA	NA
Summer	Surface	Tai Koo	NA	Bed Headboard	OTU_100	Bacteria	Proteobacteria	Alphaproteobacteria	Sphingomonadales	Sphingomonadaceae	Blastomonas	NA	5	NA	NA	NA
Summer	Surface	Tai Koo	NA	Blanket	OTU_100	Bacteria	Proteobacteria	Alphaproteobacteria	Sphingomonadales	Sphingomonadaceae	Blastomonas	NA	2	NA	NA	NA
Autumn	Surface	Tai Koo	NA	Fridge Door Seal	OTU_100	Bacteria	Proteobacteria	Alphaproteobacteria	Sphingomonadales	Sphingomonadaceae	Blastomonas	NA	1	NA	NA	NA
Spring	Surface	Tai Koo	NA	Fridge Door Seal	OTU_100	Bacteria	Proteobacteria	Alphaproteobacteria	Sphingomonadales	Sphingomonadaceae	Blastomonas	NA	4	NA	NA	NA
Summer	Surface	Tai Koo	NA	Fridge Door Seal	OTU_100	Bacteria	Proteobacteria	Alphaproteobacteria	Sphingomonadales	Sphingomonadaceae	Blastomonas	NA	4	NA	NA	NA
Winter	Surface	Tai Koo	NA	Fridge Door Seal	OTU_100	Bacteria	Proteobacteria	Alphaproteobacteria	Sphingomonadales	Sphingomonadaceae	Blastomonas	NA	5	NA	NA	NA
Autumn	Surface	Tai Koo	NA	Kitchen Ventilator	OTU_100	Bacteria	Proteobacteria	Alphaproteobacteria	Sphingomonadales	Sphingomonadaceae	Blastomonas	NA	4	NA	NA	NA
Spring	Surface	Tai Koo	NA	Kitchen Ventilator	OTU_100	Bacteria	Proteobacteria	Alphaproteobacteria	Sphingomonadales	Sphingomonadaceae	Blastomonas	NA	8	NA	NA	NA
Summer	Surface	Tai Koo	NA	Kitchen Ventilator	OTU_100	Bacteria	Proteobacteria	Alphaproteobacteria	Sphingomonadales	Sphingomonadaceae	Blastomonas	NA	4	NA	NA	NA
Winter	Surface	Tai Koo	NA	Kitchen Ventilator	OTU_100	Bacteria	Proteobacteria	Alphaproteobacteria	Sphingomonadales	Sphingomonadaceae	Blastomonas	NA	4	NA	NA	NA
Autumn	Surface	Tai Koo	NA	Remote Control	OTU_100	Bacteria	Proteobacteria	Alphaproteobacteria	Sphingomonadales	Sphingomonadaceae	Blastomonas	NA	1	NA	NA	NA
Spring	Surface	Tai Koo	NA	Remote Control	OTU_100	Bacteria	Proteobacteria	Alphaproteobacteria	Sphingomonadales	Sphingomonadaceae	Blastomonas	NA	13	NA	NA	NA
Summer	Surface	Tai Koo	NA	Remote Control	OTU_100	Bacteria	Proteobacteria	Alphaproteobacteria	Sphingomonadales	Sphingomonadaceae	Blastomonas	NA	7	NA	NA	NA
Winter	Surface	Tai Koo	NA	Remote Control	OTU_100	Bacteria	Proteobacteria	Alphaproteobacteria	Sphingomonadales	Sphingomonadaceae	Blastomonas	NA	5	NA	NA	NA
Autumn	Surface	Tai Koo	NA	TV Screen	OTU_100	Bacteria	Proteobacteria	Alphaproteobacteria	Sphingomonadales	Sphingomonadaceae	Blastomonas	NA	4	NA	NA	NA
Spring	Surface	Tai Koo	NA	TV Screen	OTU_100	Bacteria	Proteobacteria	Alphaproteobacteria	Sphingomonadales	Sphingomonadaceae	Blastomonas	NA	26	NA	NA	NA
Summer	Surface	Tai Koo	NA	TV Screen	OTU_100	Bacteria	Proteobacteria	Alphaproteobacteria	Sphingomonadales	Sphingomonadaceae	Blastomonas	NA	11	NA	NA	NA
Winter	Surface	Tai Koo	NA	TV Screen	OTU_100	Bacteria	Proteobacteria	Alphaproteobacteria	Sphingomonadales	Sphingomonadaceae	Blastomonas	NA	41	NA	NA	NA
Spring	Surface	Tai Koo	NA	Shower Curtain	OTU_100	Bacteria	Proteobacteria	Alphaproteobacteria	Sphingomonadales	Sphingomonadaceae	Blastomonas	NA	1	NA	NA	NA
Summer	Surface	Tai Koo	NA	Shower Curtain	OTU_100	Bacteria	Proteobacteria	Alphaproteobacteria	Sphingomonadales	Sphingomonadaceae	Blastomonas	NA	7	NA	NA	NA
Winter	Surface	Tai Koo	NA	Shower Curtain	OTU_100	Bacteria	Proteobacteria	Alphaproteobacteria	Sphingomonadales	Sphingomonadaceae	Blastomonas	NA	2	NA	NA	NA
Autumn	Surface	Tai Koo	NA	Toilet Flush Button	OTU_100	Bacteria	Proteobacteria	Alphaproteobacteria	Sphingomonadales	Sphingomonadaceae	Blastomonas	NA	3	NA	NA	NA
Spring	Surface	Tai Koo	NA	Toilet Flush Button	OTU_100	Bacteria	Proteobacteria	Alphaproteobacteria	Sphingomonadales	Sphingomonadaceae	Blastomonas	NA	5	NA	NA	NA
Summer	Surface	Tai Koo	NA	Toilet Flush Button	OTU_100	Bacteria	Proteobacteria	Alphaproteobacteria	Sphingomonadales	Sphingomonadaceae	Blastomonas	NA	2	NA	NA	NA
Winter	Surface	Tai Koo	NA	Toilet Flush Button	OTU_100	Bacteria	Proteobacteria	Alphaproteobacteria	Sphingomonadales	Sphingomonadaceae	Blastomonas	NA	2	NA	NA	NA
Autumn	Skin	Tai Koo	Tai Koo x	Forehead	OTU_100	Bacteria	Proteobacteria	Alphaproteobacteria	Sphingomonadales	Sphingomonadaceae	Blastomonas	NA	8	0.0397526501766784	0.001	FALSE
Spring	Skin	Tai Koo	Tai Koo x	Forehead	OTU_100	Bacteria	Proteobacteria	Alphaproteobacteria	Sphingomonadales	Sphingomonadaceae	Blastomonas	NA	1	0.0176678445229682	0.001	FALSE
Summer	Skin	Tai Koo	Tai Koo x	Forehead	OTU_100	Bacteria	Proteobacteria	Alphaproteobacteria	Sphingomonadales	Sphingomonadaceae	Blastomonas	NA	6	0.0247349823321555	0.001	FALSE
Winter	Skin	Tai Koo	Tai Koo x	Forehead	OTU_100	Bacteria	Proteobacteria	Alphaproteobacteria	Sphingomonadales	Sphingomonadaceae	Blastomonas	NA	2	0.00424028268551237	0.001	FALSE
Autumn	Skin	Tai Koo	Tai Koo x	Left Forearm	OTU_100	Bacteria	Proteobacteria	Alphaproteobacteria	Sphingomonadales	Sphingomonadaceae	Blastomonas	NA	5	0.0397526501766784	0.001	FALSE
Spring	Skin	Tai Koo	Tai Koo x	Left Forearm	OTU_100	Bacteria	Proteobacteria	Alphaproteobacteria	Sphingomonadales	Sphingomonadaceae	Blastomonas	NA	2	0.0176678445229682	0.001	FALSE
Summer	Skin	Tai Koo	Tai Koo x	Left Forearm	OTU_100	Bacteria	Proteobacteria	Alphaproteobacteria	Sphingomonadales	Sphingomonadaceae	Blastomonas	NA	6	0.0247349823321555	0.001	FALSE
Winter	Skin	Tai Koo	Tai Koo x	Left Forearm	OTU_100	Bacteria	Proteobacteria	Alphaproteobacteria	Sphingomonadales	Sphingomonadaceae	Blastomonas	NA	2	0.00424028268551237	0.001	FALSE
Autumn	Skin	Tai Koo	Tai Koo x	Left Palm	OTU_100	Bacteria	Proteobacteria	Alphaproteobacteria	Sphingomonadales	Sphingomonadaceae	Blastomonas	NA	18	0.0397526501766784	0.001	FALSE
Spring	Skin	Tai Koo	Tai Koo x	Left Palm	OTU_100	Bacteria	Proteobacteria	Alphaproteobacteria	Sphingomonadales	Sphingomonadaceae	Blastomonas	NA	5	0.0176678445229682	0.001	FALSE
Summer	Skin	Tai Koo	Tai Koo x	Left Palm	OTU_100	Bacteria	Proteobacteria	Alphaproteobacteria	Sphingomonadales	Sphingomonadaceae	Blastomonas	NA	4	0.0247349823321555	0.001	FALSE
Winter	Skin	Tai Koo	Tai Koo x	Left Palm	OTU_100	Bacteria	Proteobacteria	Alphaproteobacteria	Sphingomonadales	Sphingomonadaceae	Blastomonas	NA	1	0.00424028268551237	0.001	FALSE
Autumn	Skin	Tai Koo	Tai Koo x	Right Forearm	OTU_100	Bacteria	Proteobacteria	Alphaproteobacteria	Sphingomonadales	Sphingomonadaceae	Blastomonas	NA	9	0.0397526501766784	0.001	FALSE
Spring	Skin	Tai Koo	Tai Koo x	Right Forearm	OTU_100	Bacteria	Proteobacteria	Alphaproteobacteria	Sphingomonadales	Sphingomonadaceae	Blastomonas	NA	3	0.0176678445229682	0.001	FALSE
Summer	Skin	Tai Koo	Tai Koo x	Right Forearm	OTU_100	Bacteria	Proteobacteria	Alphaproteobacteria	Sphingomonadales	Sphingomonadaceae	Blastomonas	NA	8	0.0247349823321555	0.001	FALSE
Autumn	Skin	Tai Koo	Tai Koo x	Right Palm	OTU_100	Bacteria	Proteobacteria	Alphaproteobacteria	Sphingomonadales	Sphingomonadaceae	Blastomonas	NA	5	0.0397526501766784	0.001	FALSE
Spring	Skin	Tai Koo	Tai Koo x	Right Palm	OTU_100	Bacteria	Proteobacteria	Alphaproteobacteria	Sphingomonadales	Sphingomonadaceae	Blastomonas	NA	9	0.0176678445229682	0.001	FALSE
Summer	Skin	Tai Koo	Tai Koo x	Right Palm	OTU_100	Bacteria	Proteobacteria	Alphaproteobacteria	Sphingomonadales	Sphingomonadaceae	Blastomonas	NA	4	0.0247349823321555	0.001	FALSE
Winter	Skin	Tai Koo	Tai Koo x	Right Palm	OTU_100	Bacteria	Proteobacteria	Alphaproteobacteria	Sphingomonadales	Sphingomonadaceae	Blastomonas	NA	1	0.00424028268551237	0.001	FALSE
Spring	Skin	Tai Koo	Tai Koo y	Forehead	OTU_100	Bacteria	Proteobacteria	Alphaproteobacteria	Sphingomonadales	Sphingomonadaceae	Blastomonas	NA	6	0.0238515901060071	0.001	FALSE
Summer	Skin	Tai Koo	Tai Koo y	Forehead	OTU_100	Bacteria	Proteobacteria	Alphaproteobacteria	Sphingomonadales	Sphingomonadaceae	Blastomonas	NA	2	0.0282685512367491	0.001	FALSE
Winter	Skin	Tai Koo	Tai Koo y	Forehead	OTU_100	Bacteria	Proteobacteria	Alphaproteobacteria	Sphingomonadales	Sphingomonadaceae	Blastomonas	NA	3	0.00318021201413428	0.001	FALSE
Autumn	Skin	Tai Koo	Tai Koo y	Left Forearm	OTU_100	Bacteria	Proteobacteria	Alphaproteobacteria	Sphingomonadales	Sphingomonadaceae	Blastomonas	NA	4	0.0106007067137809	0.001	FALSE
Spring	Skin	Tai Koo	Tai Koo y	Left Forearm	OTU_100	Bacteria	Proteobacteria	Alphaproteobacteria	Sphingomonadales	Sphingomonadaceae	Blastomonas	NA	5	0.0238515901060071	0.001	FALSE
Summer	Skin	Tai Koo	Tai Koo y	Left Forearm	OTU_100	Bacteria	Proteobacteria	Alphaproteobacteria	Sphingomonadales	Sphingomonadaceae	Blastomonas	NA	6	0.0282685512367491	0.001	FALSE
Winter	Skin	Tai Koo	Tai Koo y	Left Forearm	OTU_100	Bacteria	Proteobacteria	Alphaproteobacteria	Sphingomonadales	Sphingomonadaceae	Blastomonas	NA	2	0.00318021201413428	0.001	FALSE
Autumn	Skin	Tai Koo	Tai Koo y	Left Palm	OTU_100	Bacteria	Proteobacteria	Alphaproteobacteria	Sphingomonadales	Sphingomonadaceae	Blastomonas	NA	1	0.0106007067137809	0.001	FALSE
Spring	Skin	Tai Koo	Tai Koo y	Left Palm	OTU_100	Bacteria	Proteobacteria	Alphaproteobacteria	Sphingomonadales	Sphingomonadaceae	Blastomonas	NA	2	0.0238515901060071	0.001	FALSE
Summer	Skin	Tai Koo	Tai Koo y	Left Palm	OTU_100	Bacteria	Proteobacteria	Alphaproteobacteria	Sphingomonadales	Sphingomonadaceae	Blastomonas	NA	3	0.0282685512367491	0.001	FALSE
Autumn	Skin	Tai Koo	Tai Koo y	Right Forearm	OTU_100	Bacteria	Proteobacteria	Alphaproteobacteria	Sphingomonadales	Sphingomonadaceae	Blastomonas	NA	6	0.0106007067137809	0.001	FALSE
Spring	Skin	Tai Koo	Tai Koo y	Right Forearm	OTU_100	Bacteria	Proteobacteria	Alphaproteobacteria	Sphingomonadales	Sphingomonadaceae	Blastomonas	NA	9	0.0238515901060071	0.001	FALSE
Summer	Skin	Tai Koo	Tai Koo y	Right Forearm	OTU_100	Bacteria	Proteobacteria	Alphaproteobacteria	Sphingomonadales	Sphingomonadaceae	Blastomonas	NA	11	0.0282685512367491	0.001	FALSE
Winter	Skin	Tai Koo	Tai Koo y	Right Forearm	OTU_100	Bacteria	Proteobacteria	Alphaproteobacteria	Sphingomonadales	Sphingomonadaceae	Blastomonas	NA	1	0.00318021201413428	0.001	FALSE
Autumn	Skin	Tai Koo	Tai Koo y	Right Palm	OTU_100	Bacteria	Proteobacteria	Alphaproteobacteria	Sphingomonadales	Sphingomonadaceae	Blastomonas	NA	4	0.0106007067137809	0.001	FALSE
Spring	Skin	Tai Koo	Tai Koo y	Right Palm	OTU_100	Bacteria	Proteobacteria	Alphaproteobacteria	Sphingomonadales	Sphingomonadaceae	Blastomonas	NA	5	0.0238515901060071	0.001	FALSE
Summer	Skin	Tai Koo	Tai Koo y	Right Palm	OTU_100	Bacteria	Proteobacteria	Alphaproteobacteria	Sphingomonadales	Sphingomonadaceae	Blastomonas	NA	10	0.0282685512367491	0.001	FALSE
Autumn	Skin	Tai Koo	Tai Koo z	Forehead	OTU_100	Bacteria	Proteobacteria	Alphaproteobacteria	Sphingomonadales	Sphingomonadaceae	Blastomonas	NA	4	0.0088339222614841	0.001	FALSE
Spring	Skin	Tai Koo	Tai Koo z	Forehead	OTU_100	Bacteria	Proteobacteria	Alphaproteobacteria	Sphingomonadales	Sphingomonadaceae	Blastomonas	NA	14	0.0856890459363958	0.001	FALSE
Summer	Skin	Tai Koo	Tai Koo z	Forehead	OTU_100	Bacteria	Proteobacteria	Alphaproteobacteria	Sphingomonadales	Sphingomonadaceae	Blastomonas	NA	5	0.00477031802120141	0.001	FALSE
Winter	Skin	Tai Koo	Tai Koo z	Forehead	OTU_100	Bacteria	Proteobacteria	Alphaproteobacteria	Sphingomonadales	Sphingomonadaceae	Blastomonas	NA	3	0.0291519434628975	0.001	FALSE
Autumn	Skin	Tai Koo	Tai Koo z	Left Forearm	OTU_100	Bacteria	Proteobacteria	Alphaproteobacteria	Sphingomonadales	Sphingomonadaceae	Blastomonas	NA	2	0.0088339222614841	0.001	FALSE
Spring	Skin	Tai Koo	Tai Koo z	Left Forearm	OTU_100	Bacteria	Proteobacteria	Alphaproteobacteria	Sphingomonadales	Sphingomonadaceae	Blastomonas	NA	46	0.0856890459363958	0.001	FALSE
Summer	Skin	Tai Koo	Tai Koo z	Left Forearm	OTU_100	Bacteria	Proteobacteria	Alphaproteobacteria	Sphingomonadales	Sphingomonadaceae	Blastomonas	NA	1	0.00477031802120141	0.001	FALSE
Winter	Skin	Tai Koo	Tai Koo z	Left Forearm	OTU_100	Bacteria	Proteobacteria	Alphaproteobacteria	Sphingomonadales	Sphingomonadaceae	Blastomonas	NA	12	0.0291519434628975	0.001	FALSE
Autumn	Skin	Tai Koo	Tai Koo z	Left Palm	OTU_100	Bacteria	Proteobacteria	Alphaproteobacteria	Sphingomonadales	Sphingomonadaceae	Blastomonas	NA	2	0.0088339222614841	0.001	FALSE
Spring	Skin	Tai Koo	Tai Koo z	Left Palm	OTU_100	Bacteria	Proteobacteria	Alphaproteobacteria	Sphingomonadales	Sphingomonadaceae	Blastomonas	NA	10	0.0856890459363958	0.001	FALSE
Winter	Skin	Tai Koo	Tai Koo z	Left Palm	OTU_100	Bacteria	Proteobacteria	Alphaproteobacteria	Sphingomonadales	Sphingomonadaceae	Blastomonas	NA	3	0.0291519434628975	0.001	FALSE
Autumn	Skin	Tai Koo	Tai Koo z	Right Forearm	OTU_100	Bacteria	Proteobacteria	Alphaproteobacteria	Sphingomonadales	Sphingomonadaceae	Blastomonas	NA	1	0.0088339222614841	0.001	FALSE
Spring	Skin	Tai Koo	Tai Koo z	Right Forearm	OTU_100	Bacteria	Proteobacteria	Alphaproteobacteria	Sphingomonadales	Sphingomonadaceae	Blastomonas	NA	17	0.0856890459363958	0.001	FALSE
Summer	Skin	Tai Koo	Tai Koo z	Right Forearm	OTU_100	Bacteria	Proteobacteria	Alphaproteobacteria	Sphingomonadales	Sphingomonadaceae	Blastomonas	NA	3	0.00477031802120141	0.001	FALSE
Winter	Skin	Tai Koo	Tai Koo z	Right Forearm	OTU_100	Bacteria	Proteobacteria	Alphaproteobacteria	Sphingomonadales	Sphingomonadaceae	Blastomonas	NA	8	0.0291519434628975	0.001	FALSE
Autumn	Skin	Tai Koo	Tai Koo z	Right Palm	OTU_100	Bacteria	Proteobacteria	Alphaproteobacteria	Sphingomonadales	Sphingomonadaceae	Blastomonas	NA	1	0.0088339222614841	0.001	FALSE
Spring	Skin	Tai Koo	Tai Koo z	Right Palm	OTU_100	Bacteria	Proteobacteria	Alphaproteobacteria	Sphingomonadales	Sphingomonadaceae	Blastomonas	NA	10	0.0856890459363958	0.001	FALSE
Winter	Skin	Tai Koo	Tai Koo z	Right Palm	OTU_100	Bacteria	Proteobacteria	Alphaproteobacteria	Sphingomonadales	Sphingomonadaceae	Blastomonas	NA	7	0.0291519434628975	0.001	FALSE
Spring	Air	Tuen Mun B	NA	Bedroom	OTU_100	Bacteria	Proteobacteria	Alphaproteobacteria	Sphingomonadales	Sphingomonadaceae	Blastomonas	NA	1	NA	NA	NA
Summer	Air	Tuen Mun B	NA	Bedroom	OTU_100	Bacteria	Proteobacteria	Alphaproteobacteria	Sphingomonadales	Sphingomonadaceae	Blastomonas	NA	1	NA	NA	NA
Winter	Air	Tuen Mun B	NA	Bedroom	OTU_100	Bacteria	Proteobacteria	Alphaproteobacteria	Sphingomonadales	Sphingomonadaceae	Blastomonas	NA	3	NA	NA	NA
Spring	Air	Tuen Mun B	NA	Kitchen	OTU_100	Bacteria	Proteobacteria	Alphaproteobacteria	Sphingomonadales	Sphingomonadaceae	Blastomonas	NA	7	NA	NA	NA
Summer	Air	Tuen Mun B	NA	Kitchen	OTU_100	Bacteria	Proteobacteria	Alphaproteobacteria	Sphingomonadales	Sphingomonadaceae	Blastomonas	NA	3	NA	NA	NA
Winter	Air	Tuen Mun B	NA	Kitchen	OTU_100	Bacteria	Proteobacteria	Alphaproteobacteria	Sphingomonadales	Sphingomonadaceae	Blastomonas	NA	8	NA	NA	NA
Spring	Air	Tuen Mun B	NA	Living Room	OTU_100	Bacteria	Proteobacteria	Alphaproteobacteria	Sphingomonadales	Sphingomonadaceae	Blastomonas	NA	2	NA	NA	NA
Summer	Air	Tuen Mun B	NA	Living Room	OTU_100	Bacteria	Proteobacteria	Alphaproteobacteria	Sphingomonadales	Sphingomonadaceae	Blastomonas	NA	2	NA	NA	NA
Winter	Air	Tuen Mun B	NA	Living Room	OTU_100	Bacteria	Proteobacteria	Alphaproteobacteria	Sphingomonadales	Sphingomonadaceae	Blastomonas	NA	2	NA	NA	NA
Autumn	Air	Tuen Mun B	NA	Toilet	OTU_100	Bacteria	Proteobacteria	Alphaproteobacteria	Sphingomonadales	Sphingomonadaceae	Blastomonas	NA	2	NA	NA	NA
Winter	Air	Tuen Mun B	NA	Toilet	OTU_100	Bacteria	Proteobacteria	Alphaproteobacteria	Sphingomonadales	Sphingomonadaceae	Blastomonas	NA	3	NA	NA	NA
Autumn	Surface	Tuen Mun B	NA	Bed Headboard	OTU_100	Bacteria	Proteobacteria	Alphaproteobacteria	Sphingomonadales	Sphingomonadaceae	Blastomonas	NA	5	NA	NA	NA
Spring	Surface	Tuen Mun B	NA	Bed Headboard	OTU_100	Bacteria	Proteobacteria	Alphaproteobacteria	Sphingomonadales	Sphingomonadaceae	Blastomonas	NA	1	NA	NA	NA
Winter	Surface	Tuen Mun B	NA	Bed Headboard	OTU_100	Bacteria	Proteobacteria	Alphaproteobacteria	Sphingomonadales	Sphingomonadaceae	Blastomonas	NA	5	NA	NA	NA
Autumn	Surface	Tuen Mun B	NA	Blanket	OTU_100	Bacteria	Proteobacteria	Alphaproteobacteria	Sphingomonadales	Sphingomonadaceae	Blastomonas	NA	1	NA	NA	NA
Spring	Surface	Tuen Mun B	NA	Blanket	OTU_100	Bacteria	Proteobacteria	Alphaproteobacteria	Sphingomonadales	Sphingomonadaceae	Blastomonas	NA	1	NA	NA	NA
Summer	Surface	Tuen Mun B	NA	Blanket	OTU_100	Bacteria	Proteobacteria	Alphaproteobacteria	Sphingomonadales	Sphingomonadaceae	Blastomonas	NA	1	NA	NA	NA
Winter	Surface	Tuen Mun B	NA	Blanket	OTU_100	Bacteria	Proteobacteria	Alphaproteobacteria	Sphingomonadales	Sphingomonadaceae	Blastomonas	NA	2	NA	NA	NA
Autumn	Surface	Tuen Mun B	NA	Fridge Door Seal	OTU_100	Bacteria	Proteobacteria	Alphaproteobacteria	Sphingomonadales	Sphingomonadaceae	Blastomonas	NA	1	NA	NA	NA
Spring	Surface	Tuen Mun B	NA	Fridge Door Seal	OTU_100	Bacteria	Proteobacteria	Alphaproteobacteria	Sphingomonadales	Sphingomonadaceae	Blastomonas	NA	1	NA	NA	NA
Winter	Surface	Tuen Mun B	NA	Fridge Door Seal	OTU_100	Bacteria	Proteobacteria	Alphaproteobacteria	Sphingomonadales	Sphingomonadaceae	Blastomonas	NA	5	NA	NA	NA
Autumn	Surface	Tuen Mun B	NA	Kitchen Ventilator	OTU_100	Bacteria	Proteobacteria	Alphaproteobacteria	Sphingomonadales	Sphingomonadaceae	Blastomonas	NA	2	NA	NA	NA
Winter	Surface	Tuen Mun B	NA	Kitchen Ventilator	OTU_100	Bacteria	Proteobacteria	Alphaproteobacteria	Sphingomonadales	Sphingomonadaceae	Blastomonas	NA	8	NA	NA	NA
Autumn	Surface	Tuen Mun B	NA	Remote Control	OTU_100	Bacteria	Proteobacteria	Alphaproteobacteria	Sphingomonadales	Sphingomonadaceae	Blastomonas	NA	2	NA	NA	NA
Spring	Surface	Tuen Mun B	NA	Remote Control	OTU_100	Bacteria	Proteobacteria	Alphaproteobacteria	Sphingomonadales	Sphingomonadaceae	Blastomonas	NA	1	NA	NA	NA
Winter	Surface	Tuen Mun B	NA	Remote Control	OTU_100	Bacteria	Proteobacteria	Alphaproteobacteria	Sphingomonadales	Sphingomonadaceae	Blastomonas	NA	2	NA	NA	NA
Autumn	Surface	Tuen Mun B	NA	TV Screen	OTU_100	Bacteria	Proteobacteria	Alphaproteobacteria	Sphingomonadales	Sphingomonadaceae	Blastomonas	NA	3	NA	NA	NA
Spring	Surface	Tuen Mun B	NA	TV Screen	OTU_100	Bacteria	Proteobacteria	Alphaproteobacteria	Sphingomonadales	Sphingomonadaceae	Blastomonas	NA	2	NA	NA	NA
Summer	Surface	Tuen Mun B	NA	TV Screen	OTU_100	Bacteria	Proteobacteria	Alphaproteobacteria	Sphingomonadales	Sphingomonadaceae	Blastomonas	NA	2	NA	NA	NA
Winter	Surface	Tuen Mun B	NA	TV Screen	OTU_100	Bacteria	Proteobacteria	Alphaproteobacteria	Sphingomonadales	Sphingomonadaceae	Blastomonas	NA	5	NA	NA	NA
Autumn	Surface	Tuen Mun B	NA	Shower Curtain	OTU_100	Bacteria	Proteobacteria	Alphaproteobacteria	Sphingomonadales	Sphingomonadaceae	Blastomonas	NA	1	NA	NA	NA
Winter	Surface	Tuen Mun B	NA	Toilet Flush Button	OTU_100	Bacteria	Proteobacteria	Alphaproteobacteria	Sphingomonadales	Sphingomonadaceae	Blastomonas	NA	3	NA	NA	NA
Spring	Skin	Tuen Mun B	Tuen Mun B w	Forehead	OTU_100	Bacteria	Proteobacteria	Alphaproteobacteria	Sphingomonadales	Sphingomonadaceae	Blastomonas	NA	1	0.00971731448763251	0.001	FALSE
Winter	Skin	Tuen Mun B	Tuen Mun B w	Forehead	OTU_100	Bacteria	Proteobacteria	Alphaproteobacteria	Sphingomonadales	Sphingomonadaceae	Blastomonas	NA	1	0.00706713780918728	0.001	FALSE
Spring	Skin	Tuen Mun B	Tuen Mun B w	Left Forearm	OTU_100	Bacteria	Proteobacteria	Alphaproteobacteria	Sphingomonadales	Sphingomonadaceae	Blastomonas	NA	1	0.00971731448763251	0.001	FALSE
Winter	Skin	Tuen Mun B	Tuen Mun B w	Left Forearm	OTU_100	Bacteria	Proteobacteria	Alphaproteobacteria	Sphingomonadales	Sphingomonadaceae	Blastomonas	NA	4	0.00706713780918728	0.001	FALSE
Spring	Skin	Tuen Mun B	Tuen Mun B w	Left Palm	OTU_100	Bacteria	Proteobacteria	Alphaproteobacteria	Sphingomonadales	Sphingomonadaceae	Blastomonas	NA	3	0.00971731448763251	0.001	FALSE
Winter	Skin	Tuen Mun B	Tuen Mun B w	Left Palm	OTU_100	Bacteria	Proteobacteria	Alphaproteobacteria	Sphingomonadales	Sphingomonadaceae	Blastomonas	NA	1	0.00706713780918728	0.001	FALSE
Spring	Skin	Tuen Mun B	Tuen Mun B w	Right Forearm	OTU_100	Bacteria	Proteobacteria	Alphaproteobacteria	Sphingomonadales	Sphingomonadaceae	Blastomonas	NA	1	0.00971731448763251	0.001	FALSE
Winter	Skin	Tuen Mun B	Tuen Mun B w	Right Forearm	OTU_100	Bacteria	Proteobacteria	Alphaproteobacteria	Sphingomonadales	Sphingomonadaceae	Blastomonas	NA	1	0.00706713780918728	0.001	FALSE
Autumn	Skin	Tuen Mun B	Tuen Mun B w	Right Palm	OTU_100	Bacteria	Proteobacteria	Alphaproteobacteria	Sphingomonadales	Sphingomonadaceae	Blastomonas	NA	2	3.53356890459364e-4	0.001	FALSE
Spring	Skin	Tuen Mun B	Tuen Mun B w	Right Palm	OTU_100	Bacteria	Proteobacteria	Alphaproteobacteria	Sphingomonadales	Sphingomonadaceae	Blastomonas	NA	5	0.00971731448763251	0.001	FALSE
Winter	Skin	Tuen Mun B	Tuen Mun B w	Right Palm	OTU_100	Bacteria	Proteobacteria	Alphaproteobacteria	Sphingomonadales	Sphingomonadaceae	Blastomonas	NA	1	0.00706713780918728	0.001	FALSE
Autumn	Skin	Tuen Mun B	Tuen Mun B x	Forehead	OTU_100	Bacteria	Proteobacteria	Alphaproteobacteria	Sphingomonadales	Sphingomonadaceae	Blastomonas	NA	6	0.00477031802120141	0.001	FALSE
Winter	Skin	Tuen Mun B	Tuen Mun B x	Forehead	OTU_100	Bacteria	Proteobacteria	Alphaproteobacteria	Sphingomonadales	Sphingomonadaceae	Blastomonas	NA	2	0.00353356890459364	0.001	FALSE
Spring	Skin	Tuen Mun B	Tuen Mun B x	Left Forearm	OTU_100	Bacteria	Proteobacteria	Alphaproteobacteria	Sphingomonadales	Sphingomonadaceae	Blastomonas	NA	6	0.00106007067137809	0.001	FALSE
Winter	Skin	Tuen Mun B	Tuen Mun B x	Left Palm	OTU_100	Bacteria	Proteobacteria	Alphaproteobacteria	Sphingomonadales	Sphingomonadaceae	Blastomonas	NA	1	0.00353356890459364	0.001	FALSE
Autumn	Skin	Tuen Mun B	Tuen Mun B x	Right Forearm	OTU_100	Bacteria	Proteobacteria	Alphaproteobacteria	Sphingomonadales	Sphingomonadaceae	Blastomonas	NA	2	0.00477031802120141	0.001	FALSE
Winter	Skin	Tuen Mun B	Tuen Mun B x	Right Forearm	OTU_100	Bacteria	Proteobacteria	Alphaproteobacteria	Sphingomonadales	Sphingomonadaceae	Blastomonas	NA	1	0.00353356890459364	0.001	FALSE
Autumn	Skin	Tuen Mun B	Tuen Mun B x	Right Palm	OTU_100	Bacteria	Proteobacteria	Alphaproteobacteria	Sphingomonadales	Sphingomonadaceae	Blastomonas	NA	1	0.00477031802120141	0.001	FALSE
Winter	Skin	Tuen Mun B	Tuen Mun B x	Right Palm	OTU_100	Bacteria	Proteobacteria	Alphaproteobacteria	Sphingomonadales	Sphingomonadaceae	Blastomonas	NA	1	0.00353356890459364	0.001	FALSE
Spring	Skin	Tuen Mun B	Tuen Mun B y	Forehead	OTU_100	Bacteria	Proteobacteria	Alphaproteobacteria	Sphingomonadales	Sphingomonadaceae	Blastomonas	NA	4	0.0120141342756184	0.001	FALSE
Spring	Skin	Tuen Mun B	Tuen Mun B y	Left Forearm	OTU_100	Bacteria	Proteobacteria	Alphaproteobacteria	Sphingomonadales	Sphingomonadaceae	Blastomonas	NA	4	0.0120141342756184	0.001	FALSE
Winter	Skin	Tuen Mun B	Tuen Mun B y	Left Forearm	OTU_100	Bacteria	Proteobacteria	Alphaproteobacteria	Sphingomonadales	Sphingomonadaceae	Blastomonas	NA	1	7.06713780918728e-4	0.001	FALSE
Spring	Skin	Tuen Mun B	Tuen Mun B y	Left Palm	OTU_100	Bacteria	Proteobacteria	Alphaproteobacteria	Sphingomonadales	Sphingomonadaceae	Blastomonas	NA	4	0.0120141342756184	0.001	FALSE
Spring	Skin	Tuen Mun B	Tuen Mun B y	Right Forearm	OTU_100	Bacteria	Proteobacteria	Alphaproteobacteria	Sphingomonadales	Sphingomonadaceae	Blastomonas	NA	5	0.0120141342756184	0.001	FALSE
Summer	Skin	Tuen Mun B	Tuen Mun B y	Right Forearm	OTU_100	Bacteria	Proteobacteria	Alphaproteobacteria	Sphingomonadales	Sphingomonadaceae	Blastomonas	NA	1	1.76678445229682e-4	0.001	FALSE
Winter	Skin	Tuen Mun B	Tuen Mun B y	Right Palm	OTU_100	Bacteria	Proteobacteria	Alphaproteobacteria	Sphingomonadales	Sphingomonadaceae	Blastomonas	NA	1	7.06713780918728e-4	0.001	FALSE
Autumn	Air	Wu Kai Sha	NA	Bedroom	OTU_100	Bacteria	Proteobacteria	Alphaproteobacteria	Sphingomonadales	Sphingomonadaceae	Blastomonas	NA	2	NA	NA	NA
Summer	Air	Wu Kai Sha	NA	Bedroom	OTU_100	Bacteria	Proteobacteria	Alphaproteobacteria	Sphingomonadales	Sphingomonadaceae	Blastomonas	NA	3	NA	NA	NA
Summer	Air	Wu Kai Sha	NA	Kitchen	OTU_100	Bacteria	Proteobacteria	Alphaproteobacteria	Sphingomonadales	Sphingomonadaceae	Blastomonas	NA	1	NA	NA	NA
Summer	Air	Wu Kai Sha	NA	Living Room	OTU_100	Bacteria	Proteobacteria	Alphaproteobacteria	Sphingomonadales	Sphingomonadaceae	Blastomonas	NA	7	NA	NA	NA
Winter	Air	Wu Kai Sha	NA	Living Room	OTU_100	Bacteria	Proteobacteria	Alphaproteobacteria	Sphingomonadales	Sphingomonadaceae	Blastomonas	NA	1	NA	NA	NA
Autumn	Air	Wu Kai Sha	NA	Toilet	OTU_100	Bacteria	Proteobacteria	Alphaproteobacteria	Sphingomonadales	Sphingomonadaceae	Blastomonas	NA	1	NA	NA	NA
Winter	Air	Wu Kai Sha	NA	Toilet	OTU_100	Bacteria	Proteobacteria	Alphaproteobacteria	Sphingomonadales	Sphingomonadaceae	Blastomonas	NA	3	NA	NA	NA
Autumn	Surface	Wu Kai Sha	NA	Bed Headboard	OTU_100	Bacteria	Proteobacteria	Alphaproteobacteria	Sphingomonadales	Sphingomonadaceae	Blastomonas	NA	2	NA	NA	NA
Spring	Surface	Wu Kai Sha	NA	Bed Headboard	OTU_100	Bacteria	Proteobacteria	Alphaproteobacteria	Sphingomonadales	Sphingomonadaceae	Blastomonas	NA	2	NA	NA	NA
Summer	Surface	Wu Kai Sha	NA	Bed Headboard	OTU_100	Bacteria	Proteobacteria	Alphaproteobacteria	Sphingomonadales	Sphingomonadaceae	Blastomonas	NA	3	NA	NA	NA
Winter	Surface	Wu Kai Sha	NA	Bed Headboard	OTU_100	Bacteria	Proteobacteria	Alphaproteobacteria	Sphingomonadales	Sphingomonadaceae	Blastomonas	NA	2	NA	NA	NA
Autumn	Surface	Wu Kai Sha	NA	Blanket	OTU_100	Bacteria	Proteobacteria	Alphaproteobacteria	Sphingomonadales	Sphingomonadaceae	Blastomonas	NA	2	NA	NA	NA
Autumn	Surface	Wu Kai Sha	NA	Fridge Door Seal	OTU_100	Bacteria	Proteobacteria	Alphaproteobacteria	Sphingomonadales	Sphingomonadaceae	Blastomonas	NA	1	NA	NA	NA
Spring	Surface	Wu Kai Sha	NA	Fridge Door Seal	OTU_100	Bacteria	Proteobacteria	Alphaproteobacteria	Sphingomonadales	Sphingomonadaceae	Blastomonas	NA	2	NA	NA	NA
Summer	Surface	Wu Kai Sha	NA	Fridge Door Seal	OTU_100	Bacteria	Proteobacteria	Alphaproteobacteria	Sphingomonadales	Sphingomonadaceae	Blastomonas	NA	1	NA	NA	NA
Winter	Surface	Wu Kai Sha	NA	Fridge Door Seal	OTU_100	Bacteria	Proteobacteria	Alphaproteobacteria	Sphingomonadales	Sphingomonadaceae	Blastomonas	NA	2	NA	NA	NA
Autumn	Surface	Wu Kai Sha	NA	Kitchen Ventilator	OTU_100	Bacteria	Proteobacteria	Alphaproteobacteria	Sphingomonadales	Sphingomonadaceae	Blastomonas	NA	4	NA	NA	NA
Spring	Surface	Wu Kai Sha	NA	Kitchen Ventilator	OTU_100	Bacteria	Proteobacteria	Alphaproteobacteria	Sphingomonadales	Sphingomonadaceae	Blastomonas	NA	1	NA	NA	NA
Summer	Surface	Wu Kai Sha	NA	Kitchen Ventilator	OTU_100	Bacteria	Proteobacteria	Alphaproteobacteria	Sphingomonadales	Sphingomonadaceae	Blastomonas	NA	1	NA	NA	NA
Winter	Surface	Wu Kai Sha	NA	Kitchen Ventilator	OTU_100	Bacteria	Proteobacteria	Alphaproteobacteria	Sphingomonadales	Sphingomonadaceae	Blastomonas	NA	4	NA	NA	NA
Autumn	Surface	Wu Kai Sha	NA	Remote Control	OTU_100	Bacteria	Proteobacteria	Alphaproteobacteria	Sphingomonadales	Sphingomonadaceae	Blastomonas	NA	1	NA	NA	NA
Spring	Surface	Wu Kai Sha	NA	Remote Control	OTU_100	Bacteria	Proteobacteria	Alphaproteobacteria	Sphingomonadales	Sphingomonadaceae	Blastomonas	NA	4	NA	NA	NA
Summer	Surface	Wu Kai Sha	NA	Remote Control	OTU_100	Bacteria	Proteobacteria	Alphaproteobacteria	Sphingomonadales	Sphingomonadaceae	Blastomonas	NA	3	NA	NA	NA
Winter	Surface	Wu Kai Sha	NA	Remote Control	OTU_100	Bacteria	Proteobacteria	Alphaproteobacteria	Sphingomonadales	Sphingomonadaceae	Blastomonas	NA	5	NA	NA	NA
Autumn	Surface	Wu Kai Sha	NA	TV Screen	OTU_100	Bacteria	Proteobacteria	Alphaproteobacteria	Sphingomonadales	Sphingomonadaceae	Blastomonas	NA	1	NA	NA	NA
Winter	Surface	Wu Kai Sha	NA	TV Screen	OTU_100	Bacteria	Proteobacteria	Alphaproteobacteria	Sphingomonadales	Sphingomonadaceae	Blastomonas	NA	2	NA	NA	NA
Autumn	Surface	Wu Kai Sha	NA	Shower Curtain	OTU_100	Bacteria	Proteobacteria	Alphaproteobacteria	Sphingomonadales	Sphingomonadaceae	Blastomonas	NA	4	NA	NA	NA
Spring	Surface	Wu Kai Sha	NA	Shower Curtain	OTU_100	Bacteria	Proteobacteria	Alphaproteobacteria	Sphingomonadales	Sphingomonadaceae	Blastomonas	NA	1	NA	NA	NA
Summer	Surface	Wu Kai Sha	NA	Shower Curtain	OTU_100	Bacteria	Proteobacteria	Alphaproteobacteria	Sphingomonadales	Sphingomonadaceae	Blastomonas	NA	2	NA	NA	NA
Winter	Surface	Wu Kai Sha	NA	Shower Curtain	OTU_100	Bacteria	Proteobacteria	Alphaproteobacteria	Sphingomonadales	Sphingomonadaceae	Blastomonas	NA	1	NA	NA	NA
Autumn	Surface	Wu Kai Sha	NA	Toilet Flush Button	OTU_100	Bacteria	Proteobacteria	Alphaproteobacteria	Sphingomonadales	Sphingomonadaceae	Blastomonas	NA	5	NA	NA	NA
Spring	Surface	Wu Kai Sha	NA	Toilet Flush Button	OTU_100	Bacteria	Proteobacteria	Alphaproteobacteria	Sphingomonadales	Sphingomonadaceae	Blastomonas	NA	1	NA	NA	NA
Summer	Surface	Wu Kai Sha	NA	Toilet Flush Button	OTU_100	Bacteria	Proteobacteria	Alphaproteobacteria	Sphingomonadales	Sphingomonadaceae	Blastomonas	NA	1	NA	NA	NA
Winter	Surface	Wu Kai Sha	NA	Toilet Flush Button	OTU_100	Bacteria	Proteobacteria	Alphaproteobacteria	Sphingomonadales	Sphingomonadaceae	Blastomonas	NA	4	NA	NA	NA
Spring	Skin	Wu Kai Sha	Wu Kai Sha w	Forehead	OTU_100	Bacteria	Proteobacteria	Alphaproteobacteria	Sphingomonadales	Sphingomonadaceae	Blastomonas	NA	2	0.0049469964664311	0.001	FALSE
Summer	Skin	Wu Kai Sha	Wu Kai Sha w	Forehead	OTU_100	Bacteria	Proteobacteria	Alphaproteobacteria	Sphingomonadales	Sphingomonadaceae	Blastomonas	NA	1	1.76678445229682e-4	0.001	FALSE
Winter	Skin	Wu Kai Sha	Wu Kai Sha w	Forehead	OTU_100	Bacteria	Proteobacteria	Alphaproteobacteria	Sphingomonadales	Sphingomonadaceae	Blastomonas	NA	4	0.00848056537102473	0.001	FALSE
Autumn	Skin	Wu Kai Sha	Wu Kai Sha w	Left Forearm	OTU_100	Bacteria	Proteobacteria	Alphaproteobacteria	Sphingomonadales	Sphingomonadaceae	Blastomonas	NA	4	0.00212014134275618	0.001	FALSE
Spring	Skin	Wu Kai Sha	Wu Kai Sha w	Left Forearm	OTU_100	Bacteria	Proteobacteria	Alphaproteobacteria	Sphingomonadales	Sphingomonadaceae	Blastomonas	NA	2	0.0049469964664311	0.001	FALSE
Winter	Skin	Wu Kai Sha	Wu Kai Sha w	Left Forearm	OTU_100	Bacteria	Proteobacteria	Alphaproteobacteria	Sphingomonadales	Sphingomonadaceae	Blastomonas	NA	3	0.00848056537102473	0.001	FALSE
Spring	Skin	Wu Kai Sha	Wu Kai Sha w	Left Palm	OTU_100	Bacteria	Proteobacteria	Alphaproteobacteria	Sphingomonadales	Sphingomonadaceae	Blastomonas	NA	1	0.0049469964664311	0.001	FALSE
Winter	Skin	Wu Kai Sha	Wu Kai Sha w	Left Palm	OTU_100	Bacteria	Proteobacteria	Alphaproteobacteria	Sphingomonadales	Sphingomonadaceae	Blastomonas	NA	3	0.00848056537102473	0.001	FALSE
Autumn	Skin	Wu Kai Sha	Wu Kai Sha w	Right Forearm	OTU_100	Bacteria	Proteobacteria	Alphaproteobacteria	Sphingomonadales	Sphingomonadaceae	Blastomonas	NA	2	0.00212014134275618	0.001	FALSE
Spring	Skin	Wu Kai Sha	Wu Kai Sha w	Right Forearm	OTU_100	Bacteria	Proteobacteria	Alphaproteobacteria	Sphingomonadales	Sphingomonadaceae	Blastomonas	NA	2	0.0049469964664311	0.001	FALSE
Winter	Skin	Wu Kai Sha	Wu Kai Sha w	Right Forearm	OTU_100	Bacteria	Proteobacteria	Alphaproteobacteria	Sphingomonadales	Sphingomonadaceae	Blastomonas	NA	2	0.00848056537102473	0.001	FALSE
Autumn	Skin	Wu Kai Sha	Wu Kai Sha y	Forehead	OTU_100	Bacteria	Proteobacteria	Alphaproteobacteria	Sphingomonadales	Sphingomonadaceae	Blastomonas	NA	1	0.0141342756183746	0.001	FALSE
Spring	Skin	Wu Kai Sha	Wu Kai Sha y	Forehead	OTU_100	Bacteria	Proteobacteria	Alphaproteobacteria	Sphingomonadales	Sphingomonadaceae	Blastomonas	NA	2	0.00141342756183746	0.001	FALSE
Summer	Skin	Wu Kai Sha	Wu Kai Sha y	Forehead	OTU_100	Bacteria	Proteobacteria	Alphaproteobacteria	Sphingomonadales	Sphingomonadaceae	Blastomonas	NA	2	0.0049469964664311	0.001	FALSE
Winter	Skin	Wu Kai Sha	Wu Kai Sha y	Forehead	OTU_100	Bacteria	Proteobacteria	Alphaproteobacteria	Sphingomonadales	Sphingomonadaceae	Blastomonas	NA	1	0.0114840989399293	0.001	FALSE
Autumn	Skin	Wu Kai Sha	Wu Kai Sha y	Left Forearm	OTU_100	Bacteria	Proteobacteria	Alphaproteobacteria	Sphingomonadales	Sphingomonadaceae	Blastomonas	NA	7	0.0141342756183746	0.001	FALSE
Spring	Skin	Wu Kai Sha	Wu Kai Sha y	Left Forearm	OTU_100	Bacteria	Proteobacteria	Alphaproteobacteria	Sphingomonadales	Sphingomonadaceae	Blastomonas	NA	2	0.00141342756183746	0.001	FALSE
Summer	Skin	Wu Kai Sha	Wu Kai Sha y	Left Forearm	OTU_100	Bacteria	Proteobacteria	Alphaproteobacteria	Sphingomonadales	Sphingomonadaceae	Blastomonas	NA	1	0.0049469964664311	0.001	FALSE
Winter	Skin	Wu Kai Sha	Wu Kai Sha y	Left Forearm	OTU_100	Bacteria	Proteobacteria	Alphaproteobacteria	Sphingomonadales	Sphingomonadaceae	Blastomonas	NA	6	0.0114840989399293	0.001	FALSE
Autumn	Skin	Wu Kai Sha	Wu Kai Sha y	Left Palm	OTU_100	Bacteria	Proteobacteria	Alphaproteobacteria	Sphingomonadales	Sphingomonadaceae	Blastomonas	NA	4	0.0141342756183746	0.001	FALSE
Winter	Skin	Wu Kai Sha	Wu Kai Sha y	Left Palm	OTU_100	Bacteria	Proteobacteria	Alphaproteobacteria	Sphingomonadales	Sphingomonadaceae	Blastomonas	NA	3	0.0114840989399293	0.001	FALSE
Autumn	Skin	Wu Kai Sha	Wu Kai Sha y	Right Forearm	OTU_100	Bacteria	Proteobacteria	Alphaproteobacteria	Sphingomonadales	Sphingomonadaceae	Blastomonas	NA	3	0.0141342756183746	0.001	FALSE
Summer	Skin	Wu Kai Sha	Wu Kai Sha y	Right Forearm	OTU_100	Bacteria	Proteobacteria	Alphaproteobacteria	Sphingomonadales	Sphingomonadaceae	Blastomonas	NA	3	0.0049469964664311	0.001	FALSE
Winter	Skin	Wu Kai Sha	Wu Kai Sha y	Right Forearm	OTU_100	Bacteria	Proteobacteria	Alphaproteobacteria	Sphingomonadales	Sphingomonadaceae	Blastomonas	NA	2	0.0114840989399293	0.001	FALSE
Autumn	Skin	Wu Kai Sha	Wu Kai Sha y	Right Palm	OTU_100	Bacteria	Proteobacteria	Alphaproteobacteria	Sphingomonadales	Sphingomonadaceae	Blastomonas	NA	1	0.0141342756183746	0.001	FALSE
Summer	Skin	Wu Kai Sha	Wu Kai Sha y	Right Palm	OTU_100	Bacteria	Proteobacteria	Alphaproteobacteria	Sphingomonadales	Sphingomonadaceae	Blastomonas	NA	1	0.0049469964664311	0.001	FALSE
Winter	Skin	Wu Kai Sha	Wu Kai Sha y	Right Palm	OTU_100	Bacteria	Proteobacteria	Alphaproteobacteria	Sphingomonadales	Sphingomonadaceae	Blastomonas	NA	1	0.0114840989399293	0.001	FALSE
Autumn	Surface	Admiralty A	NA	Kitchen Ventilator	OTU_1000	Bacteria	Actinobacteria	Actinobacteria	Actinomycetales	Pseudonocardiaceae	Pseudonocardia	NA	1	NA	NA	NA
Autumn	Surface	Admiralty A	NA	Remote Control	OTU_1000	Bacteria	Actinobacteria	Actinobacteria	Actinomycetales	Pseudonocardiaceae	Pseudonocardia	NA	1	NA	NA	NA
Autumn	Skin	Admiralty A	Admiralty A z	Forehead	OTU_1000	Bacteria	Actinobacteria	Actinobacteria	Actinomycetales	Pseudonocardiaceae	Pseudonocardia	NA	1	0.12972972972973	0.033	FALSE
Autumn	Skin	Admiralty A	Admiralty A z	Left Forearm	OTU_1000	Bacteria	Actinobacteria	Actinobacteria	Actinomycetales	Pseudonocardiaceae	Pseudonocardia	NA	2	0.12972972972973	0.033	FALSE
Autumn	Skin	Admiralty A	Admiralty A z	Left Palm	OTU_1000	Bacteria	Actinobacteria	Actinobacteria	Actinomycetales	Pseudonocardiaceae	Pseudonocardia	NA	5	0.12972972972973	0.033	FALSE
Summer	Skin	Admiralty A	Admiralty A z	Right Forearm	OTU_1000	Bacteria	Actinobacteria	Actinobacteria	Actinomycetales	Pseudonocardiaceae	Pseudonocardia	NA	1	0.00540540540540541	0.033	FALSE
Summer	Air	Fortress Hill	NA	Bedroom	OTU_1000	Bacteria	Actinobacteria	Actinobacteria	Actinomycetales	Pseudonocardiaceae	Pseudonocardia	NA	2	NA	NA	NA
Autumn	Air	Fortress Hill	NA	Living Room	OTU_1000	Bacteria	Actinobacteria	Actinobacteria	Actinomycetales	Pseudonocardiaceae	Pseudonocardia	NA	1	NA	NA	NA
Summer	Surface	Fortress Hill	NA	Remote Control	OTU_1000	Bacteria	Actinobacteria	Actinobacteria	Actinomycetales	Pseudonocardiaceae	Pseudonocardia	NA	1	NA	NA	NA
Summer	Surface	Fortress Hill	NA	TV Screen	OTU_1000	Bacteria	Actinobacteria	Actinobacteria	Actinomycetales	Pseudonocardiaceae	Pseudonocardia	NA	1	NA	NA	NA
Autumn	Air	Ma On Shan	NA	Kitchen	OTU_1000	Bacteria	Actinobacteria	Actinobacteria	Actinomycetales	Pseudonocardiaceae	Pseudonocardia	NA	1	NA	NA	NA
Autumn	Air	Ma On Shan	NA	Living Room	OTU_1000	Bacteria	Actinobacteria	Actinobacteria	Actinomycetales	Pseudonocardiaceae	Pseudonocardia	NA	3	NA	NA	NA
Autumn	Air	Ma On Shan	NA	Toilet	OTU_1000	Bacteria	Actinobacteria	Actinobacteria	Actinomycetales	Pseudonocardiaceae	Pseudonocardia	NA	4	NA	NA	NA
Autumn	Surface	Ma On Shan	NA	Bed Headboard	OTU_1000	Bacteria	Actinobacteria	Actinobacteria	Actinomycetales	Pseudonocardiaceae	Pseudonocardia	NA	1	NA	NA	NA
Autumn	Surface	Ma On Shan	NA	Fridge Door Seal	OTU_1000	Bacteria	Actinobacteria	Actinobacteria	Actinomycetales	Pseudonocardiaceae	Pseudonocardia	NA	1	NA	NA	NA
Autumn	Surface	Ma On Shan	NA	Kitchen Ventilator	OTU_1000	Bacteria	Actinobacteria	Actinobacteria	Actinomycetales	Pseudonocardiaceae	Pseudonocardia	NA	1	NA	NA	NA
Spring	Surface	Ma On Shan	NA	Remote Control	OTU_1000	Bacteria	Actinobacteria	Actinobacteria	Actinomycetales	Pseudonocardiaceae	Pseudonocardia	NA	1	NA	NA	NA
Autumn	Surface	Ma On Shan	NA	TV Screen	OTU_1000	Bacteria	Actinobacteria	Actinobacteria	Actinomycetales	Pseudonocardiaceae	Pseudonocardia	NA	1	NA	NA	NA
Spring	Surface	Ma On Shan	NA	TV Screen	OTU_1000	Bacteria	Actinobacteria	Actinobacteria	Actinomycetales	Pseudonocardiaceae	Pseudonocardia	NA	1	NA	NA	NA
Winter	Skin	Ma On Shan	Ma On Shan w	Left Forearm	OTU_1000	Bacteria	Actinobacteria	Actinobacteria	Actinomycetales	Pseudonocardiaceae	Pseudonocardia	NA	1	0.00540540540540541	0.033	FALSE
Summer	Skin	Ma On Shan	Ma On Shan x	Left Forearm	OTU_1000	Bacteria	Actinobacteria	Actinobacteria	Actinomycetales	Pseudonocardiaceae	Pseudonocardia	NA	2	0.0648648648648649	0.033	FALSE
Summer	Skin	Ma On Shan	Ma On Shan x	Left Palm	OTU_1000	Bacteria	Actinobacteria	Actinobacteria	Actinomycetales	Pseudonocardiaceae	Pseudonocardia	NA	1	0.0648648648648649	0.033	FALSE
Summer	Skin	Ma On Shan	Ma On Shan x	Right Palm	OTU_1000	Bacteria	Actinobacteria	Actinobacteria	Actinomycetales	Pseudonocardiaceae	Pseudonocardia	NA	1	0.0648648648648649	0.033	FALSE
Autumn	Air	Quarry Bay	NA	Living Room	OTU_1000	Bacteria	Actinobacteria	Actinobacteria	Actinomycetales	Pseudonocardiaceae	Pseudonocardia	NA	2	NA	NA	NA
Winter	Surface	Quarry Bay	NA	Remote Control	OTU_1000	Bacteria	Actinobacteria	Actinobacteria	Actinomycetales	Pseudonocardiaceae	Pseudonocardia	NA	1	NA	NA	NA
Summer	Skin	Quarry Bay	Quarry Bay y	Left Forearm	OTU_1000	Bacteria	Actinobacteria	Actinobacteria	Actinomycetales	Pseudonocardiaceae	Pseudonocardia	NA	1	0.0486486486486487	0.033	FALSE
Summer	Skin	Quarry Bay	Quarry Bay y	Left Palm	OTU_1000	Bacteria	Actinobacteria	Actinobacteria	Actinomycetales	Pseudonocardiaceae	Pseudonocardia	NA	1	0.0486486486486487	0.033	FALSE
Summer	Skin	Quarry Bay	Quarry Bay y	Right Palm	OTU_1000	Bacteria	Actinobacteria	Actinobacteria	Actinomycetales	Pseudonocardiaceae	Pseudonocardia	NA	1	0.0486486486486487	0.033	FALSE
Winter	Skin	Quarry Bay	Quarry Bay z	Left Palm	OTU_1000	Bacteria	Actinobacteria	Actinobacteria	Actinomycetales	Pseudonocardiaceae	Pseudonocardia	NA	1	0.0216216216216216	0.033	FALSE
Winter	Skin	Quarry Bay	Quarry Bay z	Right Palm	OTU_1000	Bacteria	Actinobacteria	Actinobacteria	Actinomycetales	Pseudonocardiaceae	Pseudonocardia	NA	1	0.0216216216216216	0.033	FALSE
Autumn	Air	Sha Tin Wai	NA	Bedroom	OTU_1000	Bacteria	Actinobacteria	Actinobacteria	Actinomycetales	Pseudonocardiaceae	Pseudonocardia	NA	1	NA	NA	NA
Autumn	Air	Sha Tin Wai	NA	Kitchen	OTU_1000	Bacteria	Actinobacteria	Actinobacteria	Actinomycetales	Pseudonocardiaceae	Pseudonocardia	NA	1	NA	NA	NA
Winter	Skin	Sha Tin Wai	Sha Tin Wai y	Forehead	OTU_1000	Bacteria	Actinobacteria	Actinobacteria	Actinomycetales	Pseudonocardiaceae	Pseudonocardia	NA	1	0.00540540540540541	0.033	FALSE
Autumn	Air	Sai Wan	NA	Living Room	OTU_1000	Bacteria	Actinobacteria	Actinobacteria	Actinomycetales	Pseudonocardiaceae	Pseudonocardia	NA	1	NA	NA	NA
Autumn	Air	Sai Wan	NA	Toilet	OTU_1000	Bacteria	Actinobacteria	Actinobacteria	Actinomycetales	Pseudonocardiaceae	Pseudonocardia	NA	1	NA	NA	NA
Summer	Surface	Sai Wan	NA	Bed Headboard	OTU_1000	Bacteria	Actinobacteria	Actinobacteria	Actinomycetales	Pseudonocardiaceae	Pseudonocardia	NA	1	NA	NA	NA
Autumn	Surface	Sai Wan	NA	Blanket	OTU_1000	Bacteria	Actinobacteria	Actinobacteria	Actinomycetales	Pseudonocardiaceae	Pseudonocardia	NA	1	NA	NA	NA
Summer	Surface	Sai Wan	NA	Blanket	OTU_1000	Bacteria	Actinobacteria	Actinobacteria	Actinomycetales	Pseudonocardiaceae	Pseudonocardia	NA	3	NA	NA	NA
Winter	Surface	Sai Wan	NA	Kitchen Ventilator	OTU_1000	Bacteria	Actinobacteria	Actinobacteria	Actinomycetales	Pseudonocardiaceae	Pseudonocardia	NA	1	NA	NA	NA
Summer	Surface	Sai Wan	NA	Shower Curtain	OTU_1000	Bacteria	Actinobacteria	Actinobacteria	Actinomycetales	Pseudonocardiaceae	Pseudonocardia	NA	1	NA	NA	NA
Winter	Skin	Sai Wan	Sai Wan z	Forehead	OTU_1000	Bacteria	Actinobacteria	Actinobacteria	Actinomycetales	Pseudonocardiaceae	Pseudonocardia	NA	2	0.0432432432432433	0.033	FALSE
Winter	Skin	Sai Wan	Sai Wan z	Right Palm	OTU_1000	Bacteria	Actinobacteria	Actinobacteria	Actinomycetales	Pseudonocardiaceae	Pseudonocardia	NA	2	0.0432432432432433	0.033	FALSE
Autumn	Air	Tai Koo	NA	Living Room	OTU_1000	Bacteria	Actinobacteria	Actinobacteria	Actinomycetales	Pseudonocardiaceae	Pseudonocardia	NA	1	NA	NA	NA
Autumn	Air	Tai Koo	NA	Toilet	OTU_1000	Bacteria	Actinobacteria	Actinobacteria	Actinomycetales	Pseudonocardiaceae	Pseudonocardia	NA	1	NA	NA	NA
Summer	Surface	Tai Koo	NA	Blanket	OTU_1000	Bacteria	Actinobacteria	Actinobacteria	Actinomycetales	Pseudonocardiaceae	Pseudonocardia	NA	1	NA	NA	NA
Autumn	Surface	Tai Koo	NA	TV Screen	OTU_1000	Bacteria	Actinobacteria	Actinobacteria	Actinomycetales	Pseudonocardiaceae	Pseudonocardia	NA	1	NA	NA	NA
Winter	Skin	Tuen Mun B	Tuen Mun B w	Left Forearm	OTU_1000	Bacteria	Actinobacteria	Actinobacteria	Actinomycetales	Pseudonocardiaceae	Pseudonocardia	NA	1	0.00540540540540541	0.033	FALSE
Summer	Air	Wu Kai Sha	NA	Bedroom	OTU_1000	Bacteria	Actinobacteria	Actinobacteria	Actinomycetales	Pseudonocardiaceae	Pseudonocardia	NA	1	NA	NA	NA
Winter	Skin	Wu Kai Sha	Wu Kai Sha w	Forehead	OTU_1000	Bacteria	Actinobacteria	Actinobacteria	Actinomycetales	Pseudonocardiaceae	Pseudonocardia	NA	1	0.0324324324324324	0.033	FALSE
Winter	Skin	Wu Kai Sha	Wu Kai Sha w	Right Palm	OTU_1000	Bacteria	Actinobacteria	Actinobacteria	Actinomycetales	Pseudonocardiaceae	Pseudonocardia	NA	2	0.0324324324324324	0.033	FALSE
Summer	Skin	Wu Kai Sha	Wu Kai Sha y	Left Forearm	OTU_1000	Bacteria	Actinobacteria	Actinobacteria	Actinomycetales	Pseudonocardiaceae	Pseudonocardia	NA	9	0.0486486486486487	0.033	TRUE
Winter	Surface	Sha Tin Wai	NA	Bed Headboard	OTU_10002	Bacteria	Proteobacteria	Alphaproteobacteria	Sphingomonadales	Sphingomonadaceae	NA	NA	2	NA	NA	NA
Winter	Surface	Sha Tin Wai	NA	Shower Curtain	OTU_10002	Bacteria	Proteobacteria	Alphaproteobacteria	Sphingomonadales	Sphingomonadaceae	NA	NA	1	NA	NA	NA
Autumn	Surface	Quarry Bay	NA	Bed Headboard	OTU_10004	Bacteria	Firmicutes	Erysipelotrichi	Erysipelotrichales	Erysipelotrichaceae	p-75-a5	NA	1	NA	NA	NA
Summer	Surface	Quarry Bay	NA	TV Screen	OTU_10007	Bacteria	Chloroflexi	Chloroflexi	Chloroflexales	Chloroflexaceae	Chloronema	NA	1	NA	NA	NA
Winter	Air	Fortress Hill	NA	Kitchen	OTU_10012	Bacteria	Proteobacteria	Gammaproteobacteria	Oceanospirillales	Oceanospirillaceae	Oleibacter	NA	1	NA	NA	NA
Autumn	Air	Tai Koo	NA	Living Room	OTU_10013	Bacteria	Actinobacteria	Nitriliruptoria	Nitriliruptorales	Nitriliruptoraceae	Nitriliruptor	NA	1	NA	NA	NA
Spring	Air	Sai Wan	NA	Kitchen	OTU_10014	Bacteria	Proteobacteria	Gammaproteobacteria	Legionellales	NA	NA	NA	1	NA	NA	NA
Summer	Skin	Admiralty A	Admiralty A z	Left Forearm	OTU_10015	Bacteria	Cyanobacteria	Oscillatoriophycideae	Chroococcales	Xenococcaceae	NA	NA	1	0.2	1.0	FALSE
Winter	Skin	Tai Koo	Tai Koo x	Left Palm	OTU_10018	Bacteria	Actinobacteria	Actinobacteria	Actinomycetales	Nocardioidaceae	NA	NA	1	0.2	1.0	FALSE
Winter	Air	Tuen Mun B	NA	Kitchen	OTU_10018	Bacteria	Actinobacteria	Actinobacteria	Actinomycetales	Nocardioidaceae	NA	NA	1	NA	NA	NA
Spring	Surface	Admiralty A	NA	Fridge Door Seal	OTU_1002	Bacteria	Proteobacteria	Gammaproteobacteria	NA	NA	NA	NA	1	NA	NA	NA
Spring	Surface	Admiralty A	NA	TV Screen	OTU_1002	Bacteria	Proteobacteria	Gammaproteobacteria	NA	NA	NA	NA	3	NA	NA	NA
Spring	Surface	Fortress Hill	NA	Kitchen Ventilator	OTU_1002	Bacteria	Proteobacteria	Gammaproteobacteria	NA	NA	NA	NA	1	NA	NA	NA
Spring	Surface	Fortress Hill	NA	Remote Control	OTU_1002	Bacteria	Proteobacteria	Gammaproteobacteria	NA	NA	NA	NA	1	NA	NA	NA
Spring	Surface	Fortress Hill	NA	TV Screen	OTU_1002	Bacteria	Proteobacteria	Gammaproteobacteria	NA	NA	NA	NA	1	NA	NA	NA
Spring	Air	Quarry Bay	NA	Bedroom	OTU_1002	Bacteria	Proteobacteria	Gammaproteobacteria	NA	NA	NA	NA	1	NA	NA	NA
Spring	Air	Quarry Bay	NA	Kitchen	OTU_1002	Bacteria	Proteobacteria	Gammaproteobacteria	NA	NA	NA	NA	1	NA	NA	NA
Spring	Air	Quarry Bay	NA	Living Room	OTU_1002	Bacteria	Proteobacteria	Gammaproteobacteria	NA	NA	NA	NA	2	NA	NA	NA
Summer	Skin	Quarry Bay	Quarry Bay z	Forehead	OTU_1002	Bacteria	Proteobacteria	Gammaproteobacteria	NA	NA	NA	NA	1	0.0666666666666667	1.0	FALSE
Spring	Air	Sai Wan	NA	Bedroom	OTU_1002	Bacteria	Proteobacteria	Gammaproteobacteria	NA	NA	NA	NA	1	NA	NA	NA
Spring	Air	Sai Wan	NA	Kitchen	OTU_1002	Bacteria	Proteobacteria	Gammaproteobacteria	NA	NA	NA	NA	15	NA	NA	NA
Spring	Air	Sai Wan	NA	Living Room	OTU_1002	Bacteria	Proteobacteria	Gammaproteobacteria	NA	NA	NA	NA	7	NA	NA	NA
Spring	Surface	Sai Wan	NA	Blanket	OTU_1002	Bacteria	Proteobacteria	Gammaproteobacteria	NA	NA	NA	NA	1	NA	NA	NA
Spring	Surface	Sai Wan	NA	Fridge Door Seal	OTU_1002	Bacteria	Proteobacteria	Gammaproteobacteria	NA	NA	NA	NA	2	NA	NA	NA
Spring	Surface	Sai Wan	NA	Kitchen Ventilator	OTU_1002	Bacteria	Proteobacteria	Gammaproteobacteria	NA	NA	NA	NA	2	NA	NA	NA
Spring	Surface	Sai Wan	NA	Remote Control	OTU_1002	Bacteria	Proteobacteria	Gammaproteobacteria	NA	NA	NA	NA	11	NA	NA	NA
Spring	Surface	Sai Wan	NA	TV Screen	OTU_1002	Bacteria	Proteobacteria	Gammaproteobacteria	NA	NA	NA	NA	11	NA	NA	NA
Spring	Surface	Sai Wan	NA	Shower Curtain	OTU_1002	Bacteria	Proteobacteria	Gammaproteobacteria	NA	NA	NA	NA	1	NA	NA	NA
Spring	Skin	Sai Wan	Sai Wan y	Left Forearm	OTU_1002	Bacteria	Proteobacteria	Gammaproteobacteria	NA	NA	NA	NA	1	0.0666666666666667	1.0	FALSE
Spring	Skin	Sai Wan	Sai Wan z	Left Palm	OTU_1002	Bacteria	Proteobacteria	Gammaproteobacteria	NA	NA	NA	NA	1	0.0666666666666667	1.0	FALSE
Spring	Air	Tai Koo	NA	Kitchen	OTU_1002	Bacteria	Proteobacteria	Gammaproteobacteria	NA	NA	NA	NA	1	NA	NA	NA
Spring	Air	Tai Koo	NA	Toilet	OTU_1002	Bacteria	Proteobacteria	Gammaproteobacteria	NA	NA	NA	NA	1	NA	NA	NA
Summer	Surface	Tai Koo	NA	Fridge Door Seal	OTU_10020	Bacteria	Proteobacteria	Alphaproteobacteria	Rhodospirillales	Rhodospirillaceae	NA	NA	1	NA	NA	NA
Autumn	Surface	Tuen Mun B	NA	TV Screen	OTU_10020	Bacteria	Proteobacteria	Alphaproteobacteria	Rhodospirillales	Rhodospirillaceae	NA	NA	1	NA	NA	NA
Spring	Surface	Fortress Hill	NA	Bed Headboard	OTU_10021	Bacteria	Proteobacteria	Deltaproteobacteria	Spirobacillales	NA	NA	NA	1	NA	NA	NA
Autumn	Skin	Admiralty A	Admiralty A z	Left Forearm	OTU_10022	Bacteria	Proteobacteria	Betaproteobacteria	Burkholderiales	Comamonadaceae	NA	NA	1	0.0222222222222222	0.116	FALSE
Summer	Surface	Fortress Hill	NA	Blanket	OTU_10022	Bacteria	Proteobacteria	Betaproteobacteria	Burkholderiales	Comamonadaceae	NA	NA	1	NA	NA	NA
Summer	Surface	Fortress Hill	NA	Shower Curtain	OTU_10022	Bacteria	Proteobacteria	Betaproteobacteria	Burkholderiales	Comamonadaceae	NA	NA	1	NA	NA	NA
Summer	Surface	Fortress Hill	NA	Toilet Flush Button	OTU_10022	Bacteria	Proteobacteria	Betaproteobacteria	Burkholderiales	Comamonadaceae	NA	NA	1	NA	NA	NA
Autumn	Air	Ma On Shan	NA	Living Room	OTU_10022	Bacteria	Proteobacteria	Betaproteobacteria	Burkholderiales	Comamonadaceae	NA	NA	1	NA	NA	NA
Autumn	Air	Ma On Shan	NA	Toilet	OTU_10022	Bacteria	Proteobacteria	Betaproteobacteria	Burkholderiales	Comamonadaceae	NA	NA	1	NA	NA	NA
Summer	Skin	Ma On Shan	Ma On Shan x	Left Palm	OTU_10022	Bacteria	Proteobacteria	Betaproteobacteria	Burkholderiales	Comamonadaceae	NA	NA	1	0.0222222222222222	0.116	FALSE
Summer	Surface	Quarry Bay	NA	Remote Control	OTU_10022	Bacteria	Proteobacteria	Betaproteobacteria	Burkholderiales	Comamonadaceae	NA	NA	1	NA	NA	NA
Winter	Surface	Sha Tin Wai	NA	Toilet Flush Button	OTU_10022	Bacteria	Proteobacteria	Betaproteobacteria	Burkholderiales	Comamonadaceae	NA	NA	1	NA	NA	NA
Summer	Skin	Sha Tin Wai	Sha Tin Wai y	Forehead	OTU_10022	Bacteria	Proteobacteria	Betaproteobacteria	Burkholderiales	Comamonadaceae	NA	NA	2	0.133333333333333	0.116	FALSE
Summer	Skin	Sha Tin Wai	Sha Tin Wai y	Right Palm	OTU_10022	Bacteria	Proteobacteria	Betaproteobacteria	Burkholderiales	Comamonadaceae	NA	NA	1	0.133333333333333	0.116	FALSE
Summer	Air	Sai Wan	NA	Kitchen	OTU_10022	Bacteria	Proteobacteria	Betaproteobacteria	Burkholderiales	Comamonadaceae	NA	NA	1	NA	NA	NA
Spring	Surface	Tai Koo	NA	Toilet Flush Button	OTU_10022	Bacteria	Proteobacteria	Betaproteobacteria	Burkholderiales	Comamonadaceae	NA	NA	1	NA	NA	NA
Autumn	Skin	Tai Koo	Tai Koo x	Right Palm	OTU_10022	Bacteria	Proteobacteria	Betaproteobacteria	Burkholderiales	Comamonadaceae	NA	NA	1	0.0222222222222222	0.116	FALSE
Summer	Skin	Tai Koo	Tai Koo y	Left Forearm	OTU_10022	Bacteria	Proteobacteria	Betaproteobacteria	Burkholderiales	Comamonadaceae	NA	NA	1	0.133333333333333	0.116	FALSE
Summer	Skin	Tai Koo	Tai Koo y	Right Forearm	OTU_10022	Bacteria	Proteobacteria	Betaproteobacteria	Burkholderiales	Comamonadaceae	NA	NA	2	0.133333333333333	0.116	TRUE
Summer	Air	Wu Kai Sha	NA	Bedroom	OTU_10022	Bacteria	Proteobacteria	Betaproteobacteria	Burkholderiales	Comamonadaceae	NA	NA	1	NA	NA	NA
Summer	Air	Wu Kai Sha	NA	Living Room	OTU_10022	Bacteria	Proteobacteria	Betaproteobacteria	Burkholderiales	Comamonadaceae	NA	NA	1	NA	NA	NA
Summer	Skin	Tuen Mun B	Tuen Mun B x	Forehead	OTU_10023	Bacteria	Chloroflexi	Anaerolineae	SBR1031	A4b	NA	NA	1	0.2	1.0	FALSE
Summer	Surface	Fortress Hill	NA	Shower Curtain	OTU_10026	Bacteria	Proteobacteria	Alphaproteobacteria	Rhizobiales	Methylocystaceae	Methylopila	NA	1	NA	NA	NA
Winter	Surface	Ma On Shan	NA	Kitchen Ventilator	OTU_10026	Bacteria	Proteobacteria	Alphaproteobacteria	Rhizobiales	Methylocystaceae	Methylopila	NA	1	NA	NA	NA
Spring	Skin	Quarry Bay	Quarry Bay z	Right Forearm	OTU_10026	Bacteria	Proteobacteria	Alphaproteobacteria	Rhizobiales	Methylocystaceae	Methylopila	NA	1	0.2	1.0	FALSE
Spring	Surface	Sha Tin Wai	NA	Shower Curtain	OTU_10026	Bacteria	Proteobacteria	Alphaproteobacteria	Rhizobiales	Methylocystaceae	Methylopila	NA	1	NA	NA	NA
Summer	Surface	Admiralty A	NA	Blanket	OTU_10027	Bacteria	GN02	3BR-5F	NA	NA	NA	NA	1	NA	NA	NA
Winter	Skin	Sai Wan	Sai Wan z	Left Palm	OTU_10028	Unassigned	NA	NA	NA	NA	NA	NA	1	0.2	1.0	FALSE
Spring	Air	Admiralty A	NA	Bedroom	OTU_10029	Bacteria	Firmicutes	Bacilli	Bacillales	Planococcaceae	NA	NA	4	NA	NA	NA
Winter	Air	Admiralty A	NA	Bedroom	OTU_10029	Bacteria	Firmicutes	Bacilli	Bacillales	Planococcaceae	NA	NA	9	NA	NA	NA
Autumn	Air	Admiralty A	NA	Living Room	OTU_10029	Bacteria	Firmicutes	Bacilli	Bacillales	Planococcaceae	NA	NA	2	NA	NA	NA
Winter	Air	Admiralty A	NA	Living Room	OTU_10029	Bacteria	Firmicutes	Bacilli	Bacillales	Planococcaceae	NA	NA	4	NA	NA	NA
Winter	Air	Admiralty A	NA	Toilet	OTU_10029	Bacteria	Firmicutes	Bacilli	Bacillales	Planococcaceae	NA	NA	1	NA	NA	NA
Spring	Surface	Admiralty A	NA	Fridge Door Seal	OTU_10029	Bacteria	Firmicutes	Bacilli	Bacillales	Planococcaceae	NA	NA	1	NA	NA	NA
Winter	Surface	Admiralty A	NA	Kitchen Ventilator	OTU_10029	Bacteria	Firmicutes	Bacilli	Bacillales	Planococcaceae	NA	NA	1	NA	NA	NA
Spring	Surface	Admiralty A	NA	Remote Control	OTU_10029	Bacteria	Firmicutes	Bacilli	Bacillales	Planococcaceae	NA	NA	1	NA	NA	NA
Spring	Surface	Admiralty A	NA	TV Screen	OTU_10029	Bacteria	Firmicutes	Bacilli	Bacillales	Planococcaceae	NA	NA	1	NA	NA	NA
Winter	Surface	Admiralty A	NA	TV Screen	OTU_10029	Bacteria	Firmicutes	Bacilli	Bacillales	Planococcaceae	NA	NA	1	NA	NA	NA
Summer	Skin	Admiralty A	Admiralty A z	Forehead	OTU_10029	Bacteria	Firmicutes	Bacilli	Bacillales	Planococcaceae	NA	NA	1	0.00121951219512195	0.001	FALSE
Spring	Skin	Admiralty A	Admiralty A z	Right Forearm	OTU_10029	Bacteria	Firmicutes	Bacilli	Bacillales	Planococcaceae	NA	NA	1	0.00121951219512195	0.001	FALSE
Autumn	Air	Fortress Hill	NA	Bedroom	OTU_10029	Bacteria	Firmicutes	Bacilli	Bacillales	Planococcaceae	NA	NA	3	NA	NA	NA
Autumn	Air	Fortress Hill	NA	Kitchen	OTU_10029	Bacteria	Firmicutes	Bacilli	Bacillales	Planococcaceae	NA	NA	1	NA	NA	NA
Winter	Air	Fortress Hill	NA	Kitchen	OTU_10029	Bacteria	Firmicutes	Bacilli	Bacillales	Planococcaceae	NA	NA	2	NA	NA	NA
Autumn	Air	Fortress Hill	NA	Living Room	OTU_10029	Bacteria	Firmicutes	Bacilli	Bacillales	Planococcaceae	NA	NA	2	NA	NA	NA
Winter	Air	Fortress Hill	NA	Living Room	OTU_10029	Bacteria	Firmicutes	Bacilli	Bacillales	Planococcaceae	NA	NA	1	NA	NA	NA
Summer	Surface	Fortress Hill	NA	Bed Headboard	OTU_10029	Bacteria	Firmicutes	Bacilli	Bacillales	Planococcaceae	NA	NA	1	NA	NA	NA
Winter	Surface	Fortress Hill	NA	Kitchen Ventilator	OTU_10029	Bacteria	Firmicutes	Bacilli	Bacillales	Planococcaceae	NA	NA	3	NA	NA	NA
Spring	Surface	Fortress Hill	NA	Remote Control	OTU_10029	Bacteria	Firmicutes	Bacilli	Bacillales	Planococcaceae	NA	NA	1	NA	NA	NA
Winter	Surface	Fortress Hill	NA	Remote Control	OTU_10029	Bacteria	Firmicutes	Bacilli	Bacillales	Planococcaceae	NA	NA	1	NA	NA	NA
Spring	Surface	Fortress Hill	NA	TV Screen	OTU_10029	Bacteria	Firmicutes	Bacilli	Bacillales	Planococcaceae	NA	NA	1	NA	NA	NA
Winter	Surface	Fortress Hill	NA	Toilet Flush Button	OTU_10029	Bacteria	Firmicutes	Bacilli	Bacillales	Planococcaceae	NA	NA	3	NA	NA	NA
Autumn	Air	Ma On Shan	NA	Bedroom	OTU_10029	Bacteria	Firmicutes	Bacilli	Bacillales	Planococcaceae	NA	NA	1	NA	NA	NA
Spring	Air	Ma On Shan	NA	Bedroom	OTU_10029	Bacteria	Firmicutes	Bacilli	Bacillales	Planococcaceae	NA	NA	1	NA	NA	NA
Winter	Air	Ma On Shan	NA	Bedroom	OTU_10029	Bacteria	Firmicutes	Bacilli	Bacillales	Planococcaceae	NA	NA	4	NA	NA	NA
Spring	Air	Ma On Shan	NA	Kitchen	OTU_10029	Bacteria	Firmicutes	Bacilli	Bacillales	Planococcaceae	NA	NA	1	NA	NA	NA
Winter	Air	Ma On Shan	NA	Kitchen	OTU_10029	Bacteria	Firmicutes	Bacilli	Bacillales	Planococcaceae	NA	NA	1	NA	NA	NA
Autumn	Air	Ma On Shan	NA	Living Room	OTU_10029	Bacteria	Firmicutes	Bacilli	Bacillales	Planococcaceae	NA	NA	1	NA	NA	NA
Spring	Air	Ma On Shan	NA	Living Room	OTU_10029	Bacteria	Firmicutes	Bacilli	Bacillales	Planococcaceae	NA	NA	2	NA	NA	NA
Winter	Air	Ma On Shan	NA	Living Room	OTU_10029	Bacteria	Firmicutes	Bacilli	Bacillales	Planococcaceae	NA	NA	3	NA	NA	NA
Spring	Air	Ma On Shan	NA	Toilet	OTU_10029	Bacteria	Firmicutes	Bacilli	Bacillales	Planococcaceae	NA	NA	4	NA	NA	NA
Spring	Surface	Ma On Shan	NA	Blanket	OTU_10029	Bacteria	Firmicutes	Bacilli	Bacillales	Planococcaceae	NA	NA	1	NA	NA	NA
Summer	Surface	Ma On Shan	NA	Kitchen Ventilator	OTU_10029	Bacteria	Firmicutes	Bacilli	Bacillales	Planococcaceae	NA	NA	1	NA	NA	NA
Winter	Surface	Ma On Shan	NA	Kitchen Ventilator	OTU_10029	Bacteria	Firmicutes	Bacilli	Bacillales	Planococcaceae	NA	NA	1	NA	NA	NA
Winter	Surface	Ma On Shan	NA	Remote Control	OTU_10029	Bacteria	Firmicutes	Bacilli	Bacillales	Planococcaceae	NA	NA	1	NA	NA	NA
Autumn	Surface	Ma On Shan	NA	TV Screen	OTU_10029	Bacteria	Firmicutes	Bacilli	Bacillales	Planococcaceae	NA	NA	1	NA	NA	NA
Spring	Surface	Ma On Shan	NA	TV Screen	OTU_10029	Bacteria	Firmicutes	Bacilli	Bacillales	Planococcaceae	NA	NA	1	NA	NA	NA
Summer	Surface	Ma On Shan	NA	Toilet Flush Button	OTU_10029	Bacteria	Firmicutes	Bacilli	Bacillales	Planococcaceae	NA	NA	1	NA	NA	NA
Spring	Skin	Ma On Shan	Ma On Shan w	Forehead	OTU_10029	Bacteria	Firmicutes	Bacilli	Bacillales	Planococcaceae	NA	NA	1	0.00121951219512195	0.001	FALSE
Winter	Skin	Ma On Shan	Ma On Shan w	Forehead	OTU_10029	Bacteria	Firmicutes	Bacilli	Bacillales	Planococcaceae	NA	NA	1	0.00121951219512195	0.001	FALSE
Summer	Skin	Ma On Shan	Ma On Shan x	Forehead	OTU_10029	Bacteria	Firmicutes	Bacilli	Bacillales	Planococcaceae	NA	NA	1	0.00121951219512195	0.001	FALSE
Spring	Skin	Ma On Shan	Ma On Shan x	Right Palm	OTU_10029	Bacteria	Firmicutes	Bacilli	Bacillales	Planococcaceae	NA	NA	1	0.00121951219512195	0.001	FALSE
Winter	Skin	Ma On Shan	Ma On Shan y	Right Forearm	OTU_10029	Bacteria	Firmicutes	Bacilli	Bacillales	Planococcaceae	NA	NA	1	0.00121951219512195	0.001	FALSE
Autumn	Air	Quarry Bay	NA	Bedroom	OTU_10029	Bacteria	Firmicutes	Bacilli	Bacillales	Planococcaceae	NA	NA	1	NA	NA	NA
Spring	Air	Quarry Bay	NA	Bedroom	OTU_10029	Bacteria	Firmicutes	Bacilli	Bacillales	Planococcaceae	NA	NA	1	NA	NA	NA
Summer	Air	Quarry Bay	NA	Bedroom	OTU_10029	Bacteria	Firmicutes	Bacilli	Bacillales	Planococcaceae	NA	NA	1	NA	NA	NA
Winter	Air	Quarry Bay	NA	Bedroom	OTU_10029	Bacteria	Firmicutes	Bacilli	Bacillales	Planococcaceae	NA	NA	2	NA	NA	NA
Winter	Air	Quarry Bay	NA	Kitchen	OTU_10029	Bacteria	Firmicutes	Bacilli	Bacillales	Planococcaceae	NA	NA	2	NA	NA	NA
Winter	Surface	Quarry Bay	NA	Bed Headboard	OTU_10029	Bacteria	Firmicutes	Bacilli	Bacillales	Planococcaceae	NA	NA	1	NA	NA	NA
Summer	Surface	Quarry Bay	NA	Blanket	OTU_10029	Bacteria	Firmicutes	Bacilli	Bacillales	Planococcaceae	NA	NA	2	NA	NA	NA
Winter	Surface	Quarry Bay	NA	Blanket	OTU_10029	Bacteria	Firmicutes	Bacilli	Bacillales	Planococcaceae	NA	NA	1	NA	NA	NA
Autumn	Surface	Quarry Bay	NA	Kitchen Ventilator	OTU_10029	Bacteria	Firmicutes	Bacilli	Bacillales	Planococcaceae	NA	NA	1	NA	NA	NA
Winter	Surface	Quarry Bay	NA	Kitchen Ventilator	OTU_10029	Bacteria	Firmicutes	Bacilli	Bacillales	Planococcaceae	NA	NA	2	NA	NA	NA
Spring	Surface	Quarry Bay	NA	Remote Control	OTU_10029	Bacteria	Firmicutes	Bacilli	Bacillales	Planococcaceae	NA	NA	1	NA	NA	NA
Spring	Surface	Quarry Bay	NA	TV Screen	OTU_10029	Bacteria	Firmicutes	Bacilli	Bacillales	Planococcaceae	NA	NA	5	NA	NA	NA
Winter	Surface	Quarry Bay	NA	TV Screen	OTU_10029	Bacteria	Firmicutes	Bacilli	Bacillales	Planococcaceae	NA	NA	5	NA	NA	NA
Spring	Surface	Quarry Bay	NA	Shower Curtain	OTU_10029	Bacteria	Firmicutes	Bacilli	Bacillales	Planococcaceae	NA	NA	1	NA	NA	NA
Spring	Surface	Quarry Bay	NA	Toilet Flush Button	OTU_10029	Bacteria	Firmicutes	Bacilli	Bacillales	Planococcaceae	NA	NA	1	NA	NA	NA
Spring	Skin	Quarry Bay	Quarry Bay y	Forehead	OTU_10029	Bacteria	Firmicutes	Bacilli	Bacillales	Planococcaceae	NA	NA	1	0.00121951219512195	0.001	FALSE
Autumn	Skin	Quarry Bay	Quarry Bay z	Forehead	OTU_10029	Bacteria	Firmicutes	Bacilli	Bacillales	Planococcaceae	NA	NA	1	0.00121951219512195	0.001	FALSE
Winter	Air	Sha Tin Wai	NA	Bedroom	OTU_10029	Bacteria	Firmicutes	Bacilli	Bacillales	Planococcaceae	NA	NA	2	NA	NA	NA
Spring	Air	Sha Tin Wai	NA	Kitchen	OTU_10029	Bacteria	Firmicutes	Bacilli	Bacillales	Planococcaceae	NA	NA	3	NA	NA	NA
Winter	Air	Sha Tin Wai	NA	Living Room	OTU_10029	Bacteria	Firmicutes	Bacilli	Bacillales	Planococcaceae	NA	NA	4	NA	NA	NA
Winter	Air	Sha Tin Wai	NA	Toilet	OTU_10029	Bacteria	Firmicutes	Bacilli	Bacillales	Planococcaceae	NA	NA	3	NA	NA	NA
Spring	Surface	Sha Tin Wai	NA	Bed Headboard	OTU_10029	Bacteria	Firmicutes	Bacilli	Bacillales	Planococcaceae	NA	NA	1	NA	NA	NA
Spring	Surface	Sha Tin Wai	NA	Fridge Door Seal	OTU_10029	Bacteria	Firmicutes	Bacilli	Bacillales	Planococcaceae	NA	NA	1	NA	NA	NA
Autumn	Surface	Sha Tin Wai	NA	Remote Control	OTU_10029	Bacteria	Firmicutes	Bacilli	Bacillales	Planococcaceae	NA	NA	1	NA	NA	NA
Spring	Surface	Sha Tin Wai	NA	Remote Control	OTU_10029	Bacteria	Firmicutes	Bacilli	Bacillales	Planococcaceae	NA	NA	2	NA	NA	NA
Summer	Surface	Sha Tin Wai	NA	Remote Control	OTU_10029	Bacteria	Firmicutes	Bacilli	Bacillales	Planococcaceae	NA	NA	1	NA	NA	NA
Winter	Surface	Sha Tin Wai	NA	TV Screen	OTU_10029	Bacteria	Firmicutes	Bacilli	Bacillales	Planococcaceae	NA	NA	3	NA	NA	NA
Autumn	Surface	Sha Tin Wai	NA	Shower Curtain	OTU_10029	Bacteria	Firmicutes	Bacilli	Bacillales	Planococcaceae	NA	NA	1	NA	NA	NA
Winter	Surface	Sha Tin Wai	NA	Toilet Flush Button	OTU_10029	Bacteria	Firmicutes	Bacilli	Bacillales	Planococcaceae	NA	NA	1	NA	NA	NA
Winter	Skin	Sha Tin Wai	Sha Tin Wai x	Left Forearm	OTU_10029	Bacteria	Firmicutes	Bacilli	Bacillales	Planococcaceae	NA	NA	1	0.00121951219512195	0.001	FALSE
Summer	Skin	Sha Tin Wai	Sha Tin Wai y	Left Forearm	OTU_10029	Bacteria	Firmicutes	Bacilli	Bacillales	Planococcaceae	NA	NA	1	0.00121951219512195	0.001	FALSE
Spring	Skin	Sha Tin Wai	Sha Tin Wai y	Right Forearm	OTU_10029	Bacteria	Firmicutes	Bacilli	Bacillales	Planococcaceae	NA	NA	1	0.00121951219512195	0.001	FALSE
Autumn	Air	Sai Wan	NA	Bedroom	OTU_10029	Bacteria	Firmicutes	Bacilli	Bacillales	Planococcaceae	NA	NA	1	NA	NA	NA
Winter	Air	Sai Wan	NA	Bedroom	OTU_10029	Bacteria	Firmicutes	Bacilli	Bacillales	Planococcaceae	NA	NA	1	NA	NA	NA
Autumn	Air	Sai Wan	NA	Kitchen	OTU_10029	Bacteria	Firmicutes	Bacilli	Bacillales	Planococcaceae	NA	NA	1	NA	NA	NA
Winter	Air	Sai Wan	NA	Kitchen	OTU_10029	Bacteria	Firmicutes	Bacilli	Bacillales	Planococcaceae	NA	NA	4	NA	NA	NA
Autumn	Air	Sai Wan	NA	Living Room	OTU_10029	Bacteria	Firmicutes	Bacilli	Bacillales	Planococcaceae	NA	NA	1	NA	NA	NA
Autumn	Air	Sai Wan	NA	Toilet	OTU_10029	Bacteria	Firmicutes	Bacilli	Bacillales	Planococcaceae	NA	NA	1	NA	NA	NA
Spring	Surface	Sai Wan	NA	Fridge Door Seal	OTU_10029	Bacteria	Firmicutes	Bacilli	Bacillales	Planococcaceae	NA	NA	1	NA	NA	NA
Winter	Surface	Sai Wan	NA	Kitchen Ventilator	OTU_10029	Bacteria	Firmicutes	Bacilli	Bacillales	Planococcaceae	NA	NA	2	NA	NA	NA
Winter	Surface	Sai Wan	NA	Remote Control	OTU_10029	Bacteria	Firmicutes	Bacilli	Bacillales	Planococcaceae	NA	NA	2	NA	NA	NA
Winter	Surface	Sai Wan	NA	TV Screen	OTU_10029	Bacteria	Firmicutes	Bacilli	Bacillales	Planococcaceae	NA	NA	2	NA	NA	NA
Winter	Surface	Sai Wan	NA	Shower Curtain	OTU_10029	Bacteria	Firmicutes	Bacilli	Bacillales	Planococcaceae	NA	NA	1	NA	NA	NA
Summer	Skin	Sai Wan	Sai Wan y	Forehead	OTU_10029	Bacteria	Firmicutes	Bacilli	Bacillales	Planococcaceae	NA	NA	1	0.0195121951219512	0.001	FALSE
Winter	Skin	Sai Wan	Sai Wan y	Forehead	OTU_10029	Bacteria	Firmicutes	Bacilli	Bacillales	Planococcaceae	NA	NA	3	0.0609756097560976	0.001	FALSE
Winter	Skin	Sai Wan	Sai Wan y	Left Forearm	OTU_10029	Bacteria	Firmicutes	Bacilli	Bacillales	Planococcaceae	NA	NA	1	0.0609756097560976	0.001	FALSE
Summer	Skin	Sai Wan	Sai Wan y	Left Palm	OTU_10029	Bacteria	Firmicutes	Bacilli	Bacillales	Planococcaceae	NA	NA	1	0.0195121951219512	0.001	FALSE
Winter	Skin	Sai Wan	Sai Wan y	Left Palm	OTU_10029	Bacteria	Firmicutes	Bacilli	Bacillales	Planococcaceae	NA	NA	2	0.0609756097560976	0.001	FALSE
Summer	Skin	Sai Wan	Sai Wan y	Right Forearm	OTU_10029	Bacteria	Firmicutes	Bacilli	Bacillales	Planococcaceae	NA	NA	1	0.0195121951219512	0.001	FALSE
Winter	Skin	Sai Wan	Sai Wan y	Right Forearm	OTU_10029	Bacteria	Firmicutes	Bacilli	Bacillales	Planococcaceae	NA	NA	1	0.0609756097560976	0.001	FALSE
Summer	Skin	Sai Wan	Sai Wan y	Right Palm	OTU_10029	Bacteria	Firmicutes	Bacilli	Bacillales	Planococcaceae	NA	NA	1	0.0195121951219512	0.001	FALSE
Winter	Skin	Sai Wan	Sai Wan y	Right Palm	OTU_10029	Bacteria	Firmicutes	Bacilli	Bacillales	Planococcaceae	NA	NA	3	0.0609756097560976	0.001	FALSE
Summer	Skin	Sai Wan	Sai Wan z	Forehead	OTU_10029	Bacteria	Firmicutes	Bacilli	Bacillales	Planococcaceae	NA	NA	1	0.00121951219512195	0.001	FALSE
Winter	Skin	Sai Wan	Sai Wan z	Forehead	OTU_10029	Bacteria	Firmicutes	Bacilli	Bacillales	Planococcaceae	NA	NA	4	0.707317073170732	0.001	FALSE
Winter	Skin	Sai Wan	Sai Wan z	Left Forearm	OTU_10029	Bacteria	Firmicutes	Bacilli	Bacillales	Planococcaceae	NA	NA	15	0.707317073170732	0.001	TRUE
Winter	Skin	Sai Wan	Sai Wan z	Left Palm	OTU_10029	Bacteria	Firmicutes	Bacilli	Bacillales	Planococcaceae	NA	NA	13	0.707317073170732	0.001	TRUE
Winter	Skin	Sai Wan	Sai Wan z	Right Forearm	OTU_10029	Bacteria	Firmicutes	Bacilli	Bacillales	Planococcaceae	NA	NA	24	0.707317073170732	0.001	TRUE
Winter	Skin	Sai Wan	Sai Wan z	Right Palm	OTU_10029	Bacteria	Firmicutes	Bacilli	Bacillales	Planococcaceae	NA	NA	60	0.707317073170732	0.001	FALSE
Autumn	Air	Tai Koo	NA	Bedroom	OTU_10029	Bacteria	Firmicutes	Bacilli	Bacillales	Planococcaceae	NA	NA	1	NA	NA	NA
Summer	Air	Tai Koo	NA	Bedroom	OTU_10029	Bacteria	Firmicutes	Bacilli	Bacillales	Planococcaceae	NA	NA	1	NA	NA	NA
Winter	Air	Tai Koo	NA	Bedroom	OTU_10029	Bacteria	Firmicutes	Bacilli	Bacillales	Planococcaceae	NA	NA	1	NA	NA	NA
Summer	Air	Tai Koo	NA	Kitchen	OTU_10029	Bacteria	Firmicutes	Bacilli	Bacillales	Planococcaceae	NA	NA	1	NA	NA	NA
Winter	Air	Tai Koo	NA	Kitchen	OTU_10029	Bacteria	Firmicutes	Bacilli	Bacillales	Planococcaceae	NA	NA	4	NA	NA	NA
Autumn	Air	Tai Koo	NA	Living Room	OTU_10029	Bacteria	Firmicutes	Bacilli	Bacillales	Planococcaceae	NA	NA	1	NA	NA	NA
Winter	Air	Tai Koo	NA	Living Room	OTU_10029	Bacteria	Firmicutes	Bacilli	Bacillales	Planococcaceae	NA	NA	1	NA	NA	NA
Autumn	Air	Tai Koo	NA	Toilet	OTU_10029	Bacteria	Firmicutes	Bacilli	Bacillales	Planococcaceae	NA	NA	1	NA	NA	NA
Spring	Air	Tai Koo	NA	Toilet	OTU_10029	Bacteria	Firmicutes	Bacilli	Bacillales	Planococcaceae	NA	NA	1	NA	NA	NA
Winter	Air	Tai Koo	NA	Toilet	OTU_10029	Bacteria	Firmicutes	Bacilli	Bacillales	Planococcaceae	NA	NA	1	NA	NA	NA
Autumn	Surface	Tai Koo	NA	Bed Headboard	OTU_10029	Bacteria	Firmicutes	Bacilli	Bacillales	Planococcaceae	NA	NA	1	NA	NA	NA
Winter	Surface	Tai Koo	NA	Kitchen Ventilator	OTU_10029	Bacteria	Firmicutes	Bacilli	Bacillales	Planococcaceae	NA	NA	4	NA	NA	NA
Autumn	Surface	Tai Koo	NA	Remote Control	OTU_10029	Bacteria	Firmicutes	Bacilli	Bacillales	Planococcaceae	NA	NA	1	NA	NA	NA
Spring	Surface	Tai Koo	NA	TV Screen	OTU_10029	Bacteria	Firmicutes	Bacilli	Bacillales	Planococcaceae	NA	NA	1	NA	NA	NA
Winter	Surface	Tai Koo	NA	TV Screen	OTU_10029	Bacteria	Firmicutes	Bacilli	Bacillales	Planococcaceae	NA	NA	2	NA	NA	NA
Winter	Surface	Tai Koo	NA	Shower Curtain	OTU_10029	Bacteria	Firmicutes	Bacilli	Bacillales	Planococcaceae	NA	NA	1	NA	NA	NA
Winter	Skin	Tai Koo	Tai Koo x	Forehead	OTU_10029	Bacteria	Firmicutes	Bacilli	Bacillales	Planococcaceae	NA	NA	1	0.00121951219512195	0.001	FALSE
Autumn	Skin	Tai Koo	Tai Koo y	Left Forearm	OTU_10029	Bacteria	Firmicutes	Bacilli	Bacillales	Planococcaceae	NA	NA	1	0.00121951219512195	0.001	FALSE
Spring	Skin	Tai Koo	Tai Koo y	Right Forearm	OTU_10029	Bacteria	Firmicutes	Bacilli	Bacillales	Planococcaceae	NA	NA	1	0.00121951219512195	0.001	FALSE
Autumn	Air	Tuen Mun B	NA	Bedroom	OTU_10029	Bacteria	Firmicutes	Bacilli	Bacillales	Planococcaceae	NA	NA	1	NA	NA	NA
Winter	Air	Tuen Mun B	NA	Bedroom	OTU_10029	Bacteria	Firmicutes	Bacilli	Bacillales	Planococcaceae	NA	NA	8	NA	NA	NA
Winter	Air	Tuen Mun B	NA	Toilet	OTU_10029	Bacteria	Firmicutes	Bacilli	Bacillales	Planococcaceae	NA	NA	5	NA	NA	NA
Autumn	Surface	Tuen Mun B	NA	Bed Headboard	OTU_10029	Bacteria	Firmicutes	Bacilli	Bacillales	Planococcaceae	NA	NA	2	NA	NA	NA
Spring	Surface	Tuen Mun B	NA	Bed Headboard	OTU_10029	Bacteria	Firmicutes	Bacilli	Bacillales	Planococcaceae	NA	NA	1	NA	NA	NA
Winter	Surface	Tuen Mun B	NA	Bed Headboard	OTU_10029	Bacteria	Firmicutes	Bacilli	Bacillales	Planococcaceae	NA	NA	1	NA	NA	NA
Autumn	Surface	Tuen Mun B	NA	Blanket	OTU_10029	Bacteria	Firmicutes	Bacilli	Bacillales	Planococcaceae	NA	NA	8	NA	NA	NA
Autumn	Surface	Tuen Mun B	NA	Fridge Door Seal	OTU_10029	Bacteria	Firmicutes	Bacilli	Bacillales	Planococcaceae	NA	NA	5	NA	NA	NA
Spring	Surface	Tuen Mun B	NA	Fridge Door Seal	OTU_10029	Bacteria	Firmicutes	Bacilli	Bacillales	Planococcaceae	NA	NA	7	NA	NA	NA
Summer	Surface	Tuen Mun B	NA	Fridge Door Seal	OTU_10029	Bacteria	Firmicutes	Bacilli	Bacillales	Planococcaceae	NA	NA	1	NA	NA	NA
Winter	Surface	Tuen Mun B	NA	Fridge Door Seal	OTU_10029	Bacteria	Firmicutes	Bacilli	Bacillales	Planococcaceae	NA	NA	1	NA	NA	NA
Autumn	Surface	Tuen Mun B	NA	Kitchen Ventilator	OTU_10029	Bacteria	Firmicutes	Bacilli	Bacillales	Planococcaceae	NA	NA	3	NA	NA	NA
Spring	Surface	Tuen Mun B	NA	Kitchen Ventilator	OTU_10029	Bacteria	Firmicutes	Bacilli	Bacillales	Planococcaceae	NA	NA	1	NA	NA	NA
Summer	Surface	Tuen Mun B	NA	Kitchen Ventilator	OTU_10029	Bacteria	Firmicutes	Bacilli	Bacillales	Planococcaceae	NA	NA	1	NA	NA	NA
Winter	Surface	Tuen Mun B	NA	Kitchen Ventilator	OTU_10029	Bacteria	Firmicutes	Bacilli	Bacillales	Planococcaceae	NA	NA	1	NA	NA	NA
Autumn	Surface	Tuen Mun B	NA	Remote Control	OTU_10029	Bacteria	Firmicutes	Bacilli	Bacillales	Planococcaceae	NA	NA	4	NA	NA	NA
Spring	Surface	Tuen Mun B	NA	Remote Control	OTU_10029	Bacteria	Firmicutes	Bacilli	Bacillales	Planococcaceae	NA	NA	2	NA	NA	NA
Autumn	Surface	Tuen Mun B	NA	TV Screen	OTU_10029	Bacteria	Firmicutes	Bacilli	Bacillales	Planococcaceae	NA	NA	3	NA	NA	NA
Spring	Surface	Tuen Mun B	NA	TV Screen	OTU_10029	Bacteria	Firmicutes	Bacilli	Bacillales	Planococcaceae	NA	NA	1	NA	NA	NA
Summer	Surface	Tuen Mun B	NA	TV Screen	OTU_10029	Bacteria	Firmicutes	Bacilli	Bacillales	Planococcaceae	NA	NA	1	NA	NA	NA
Winter	Surface	Tuen Mun B	NA	TV Screen	OTU_10029	Bacteria	Firmicutes	Bacilli	Bacillales	Planococcaceae	NA	NA	1	NA	NA	NA
Autumn	Surface	Tuen Mun B	NA	Shower Curtain	OTU_10029	Bacteria	Firmicutes	Bacilli	Bacillales	Planococcaceae	NA	NA	1	NA	NA	NA
Autumn	Surface	Tuen Mun B	NA	Toilet Flush Button	OTU_10029	Bacteria	Firmicutes	Bacilli	Bacillales	Planococcaceae	NA	NA	2	NA	NA	NA
Spring	Skin	Tuen Mun B	Tuen Mun B w	Right Palm	OTU_10029	Bacteria	Firmicutes	Bacilli	Bacillales	Planococcaceae	NA	NA	1	0.00121951219512195	0.001	FALSE
Autumn	Skin	Tuen Mun B	Tuen Mun B x	Left Palm	OTU_10029	Bacteria	Firmicutes	Bacilli	Bacillales	Planococcaceae	NA	NA	1	0.00487804878048781	0.001	FALSE
Winter	Skin	Tuen Mun B	Tuen Mun B x	Left Palm	OTU_10029	Bacteria	Firmicutes	Bacilli	Bacillales	Planococcaceae	NA	NA	1	0.00121951219512195	0.001	FALSE
Autumn	Skin	Tuen Mun B	Tuen Mun B x	Right Forearm	OTU_10029	Bacteria	Firmicutes	Bacilli	Bacillales	Planococcaceae	NA	NA	1	0.00487804878048781	0.001	FALSE
Autumn	Air	Wu Kai Sha	NA	Bedroom	OTU_10029	Bacteria	Firmicutes	Bacilli	Bacillales	Planococcaceae	NA	NA	1	NA	NA	NA
Winter	Air	Wu Kai Sha	NA	Living Room	OTU_10029	Bacteria	Firmicutes	Bacilli	Bacillales	Planococcaceae	NA	NA	1	NA	NA	NA
Autumn	Surface	Wu Kai Sha	NA	Bed Headboard	OTU_10029	Bacteria	Firmicutes	Bacilli	Bacillales	Planococcaceae	NA	NA	1	NA	NA	NA
Spring	Surface	Wu Kai Sha	NA	Bed Headboard	OTU_10029	Bacteria	Firmicutes	Bacilli	Bacillales	Planococcaceae	NA	NA	1	NA	NA	NA
Autumn	Surface	Wu Kai Sha	NA	Blanket	OTU_10029	Bacteria	Firmicutes	Bacilli	Bacillales	Planococcaceae	NA	NA	1	NA	NA	NA
Autumn	Surface	Wu Kai Sha	NA	Fridge Door Seal	OTU_10029	Bacteria	Firmicutes	Bacilli	Bacillales	Planococcaceae	NA	NA	31	NA	NA	NA
Spring	Surface	Wu Kai Sha	NA	Fridge Door Seal	OTU_10029	Bacteria	Firmicutes	Bacilli	Bacillales	Planococcaceae	NA	NA	2	NA	NA	NA
Summer	Surface	Wu Kai Sha	NA	Fridge Door Seal	OTU_10029	Bacteria	Firmicutes	Bacilli	Bacillales	Planococcaceae	NA	NA	2	NA	NA	NA
Autumn	Surface	Wu Kai Sha	NA	Kitchen Ventilator	OTU_10029	Bacteria	Firmicutes	Bacilli	Bacillales	Planococcaceae	NA	NA	5	NA	NA	NA
Spring	Surface	Wu Kai Sha	NA	Kitchen Ventilator	OTU_10029	Bacteria	Firmicutes	Bacilli	Bacillales	Planococcaceae	NA	NA	3	NA	NA	NA
Winter	Surface	Wu Kai Sha	NA	Kitchen Ventilator	OTU_10029	Bacteria	Firmicutes	Bacilli	Bacillales	Planococcaceae	NA	NA	2	NA	NA	NA
Autumn	Surface	Wu Kai Sha	NA	Remote Control	OTU_10029	Bacteria	Firmicutes	Bacilli	Bacillales	Planococcaceae	NA	NA	5	NA	NA	NA
Spring	Surface	Wu Kai Sha	NA	Remote Control	OTU_10029	Bacteria	Firmicutes	Bacilli	Bacillales	Planococcaceae	NA	NA	3	NA	NA	NA
Autumn	Surface	Wu Kai Sha	NA	TV Screen	OTU_10029	Bacteria	Firmicutes	Bacilli	Bacillales	Planococcaceae	NA	NA	3	NA	NA	NA
Summer	Surface	Wu Kai Sha	NA	TV Screen	OTU_10029	Bacteria	Firmicutes	Bacilli	Bacillales	Planococcaceae	NA	NA	1	NA	NA	NA
Autumn	Surface	Wu Kai Sha	NA	Shower Curtain	OTU_10029	Bacteria	Firmicutes	Bacilli	Bacillales	Planococcaceae	NA	NA	1	NA	NA	NA
Autumn	Surface	Wu Kai Sha	NA	Toilet Flush Button	OTU_10029	Bacteria	Firmicutes	Bacilli	Bacillales	Planococcaceae	NA	NA	1	NA	NA	NA
Winter	Skin	Wu Kai Sha	Wu Kai Sha w	Forehead	OTU_10029	Bacteria	Firmicutes	Bacilli	Bacillales	Planococcaceae	NA	NA	2	0.0024390243902439	0.001	FALSE
Summer	Skin	Wu Kai Sha	Wu Kai Sha y	Forehead	OTU_10029	Bacteria	Firmicutes	Bacilli	Bacillales	Planococcaceae	NA	NA	1	0.0390243902439024	0.001	FALSE
Autumn	Skin	Wu Kai Sha	Wu Kai Sha y	Left Forearm	OTU_10029	Bacteria	Firmicutes	Bacilli	Bacillales	Planococcaceae	NA	NA	2	0.00731707317073171	0.001	FALSE
Summer	Skin	Wu Kai Sha	Wu Kai Sha y	Left Forearm	OTU_10029	Bacteria	Firmicutes	Bacilli	Bacillales	Planococcaceae	NA	NA	4	0.0390243902439024	0.001	FALSE
Autumn	Skin	Wu Kai Sha	Wu Kai Sha y	Left Palm	OTU_10029	Bacteria	Firmicutes	Bacilli	Bacillales	Planococcaceae	NA	NA	1	0.00731707317073171	0.001	FALSE
Summer	Skin	Wu Kai Sha	Wu Kai Sha y	Left Palm	OTU_10029	Bacteria	Firmicutes	Bacilli	Bacillales	Planococcaceae	NA	NA	2	0.0390243902439024	0.001	FALSE
Summer	Skin	Wu Kai Sha	Wu Kai Sha y	Right Forearm	OTU_10029	Bacteria	Firmicutes	Bacilli	Bacillales	Planococcaceae	NA	NA	1	0.0390243902439024	0.001	FALSE
Winter	Skin	Wu Kai Sha	Wu Kai Sha y	Right Forearm	OTU_10029	Bacteria	Firmicutes	Bacilli	Bacillales	Planococcaceae	NA	NA	1	0.00121951219512195	0.001	FALSE
Autumn	Surface	Admiralty A	NA	TV Screen	OTU_1003	Bacteria	TM7	TM7-3	NA	NA	NA	NA	2	NA	NA	NA
Autumn	Surface	Quarry Bay	NA	Bed Headboard	OTU_1003	Bacteria	TM7	TM7-3	NA	NA	NA	NA	2	NA	NA	NA
Winter	Surface	Quarry Bay	NA	Bed Headboard	OTU_1003	Bacteria	TM7	TM7-3	NA	NA	NA	NA	1	NA	NA	NA
Autumn	Surface	Quarry Bay	NA	Blanket	OTU_1003	Bacteria	TM7	TM7-3	NA	NA	NA	NA	1	NA	NA	NA
Winter	Surface	Quarry Bay	NA	Blanket	OTU_1003	Bacteria	TM7	TM7-3	NA	NA	NA	NA	1	NA	NA	NA
Autumn	Surface	Quarry Bay	NA	Fridge Door Seal	OTU_1003	Bacteria	TM7	TM7-3	NA	NA	NA	NA	1	NA	NA	NA
Autumn	Surface	Quarry Bay	NA	Remote Control	OTU_1003	Bacteria	TM7	TM7-3	NA	NA	NA	NA	1	NA	NA	NA
Autumn	Surface	Quarry Bay	NA	Shower Curtain	OTU_1003	Bacteria	TM7	TM7-3	NA	NA	NA	NA	1	NA	NA	NA
Autumn	Surface	Quarry Bay	NA	Toilet Flush Button	OTU_1003	Bacteria	TM7	TM7-3	NA	NA	NA	NA	2	NA	NA	NA
Winter	Surface	Quarry Bay	NA	Toilet Flush Button	OTU_1003	Bacteria	TM7	TM7-3	NA	NA	NA	NA	1	NA	NA	NA
Spring	Skin	Quarry Bay	Quarry Bay y	Right Forearm	OTU_1003	Bacteria	TM7	TM7-3	NA	NA	NA	NA	2	0.0266666666666667	1.0	FALSE
Autumn	Air	Sha Tin Wai	NA	Toilet	OTU_1003	Bacteria	TM7	TM7-3	NA	NA	NA	NA	1	NA	NA	NA
Autumn	Surface	Sha Tin Wai	NA	Kitchen Ventilator	OTU_1003	Bacteria	TM7	TM7-3	NA	NA	NA	NA	1	NA	NA	NA
Autumn	Surface	Sha Tin Wai	NA	Remote Control	OTU_1003	Bacteria	TM7	TM7-3	NA	NA	NA	NA	1	NA	NA	NA
Summer	Surface	Sha Tin Wai	NA	Toilet Flush Button	OTU_1003	Bacteria	TM7	TM7-3	NA	NA	NA	NA	1	NA	NA	NA
Summer	Skin	Sha Tin Wai	Sha Tin Wai x	Left Palm	OTU_1003	Bacteria	TM7	TM7-3	NA	NA	NA	NA	1	0.0133333333333333	1.0	FALSE
Spring	Skin	Sha Tin Wai	Sha Tin Wai x	Right Palm	OTU_1003	Bacteria	TM7	TM7-3	NA	NA	NA	NA	1	0.0133333333333333	1.0	FALSE
Spring	Skin	Sha Tin Wai	Sha Tin Wai y	Right Forearm	OTU_1003	Bacteria	TM7	TM7-3	NA	NA	NA	NA	1	0.0133333333333333	1.0	FALSE
Winter	Skin	Sha Tin Wai	Sha Tin Wai y	Right Palm	OTU_1003	Bacteria	TM7	TM7-3	NA	NA	NA	NA	4	0.0533333333333333	1.0	FALSE
Autumn	Air	Sai Wan	NA	Bedroom	OTU_1003	Bacteria	TM7	TM7-3	NA	NA	NA	NA	1	NA	NA	NA
Autumn	Air	Sai Wan	NA	Kitchen	OTU_1003	Bacteria	TM7	TM7-3	NA	NA	NA	NA	1	NA	NA	NA
Autumn	Surface	Sai Wan	NA	Bed Headboard	OTU_1003	Bacteria	TM7	TM7-3	NA	NA	NA	NA	1	NA	NA	NA
Spring	Surface	Sai Wan	NA	Kitchen Ventilator	OTU_1003	Bacteria	TM7	TM7-3	NA	NA	NA	NA	1	NA	NA	NA
Autumn	Surface	Sai Wan	NA	Remote Control	OTU_1003	Bacteria	TM7	TM7-3	NA	NA	NA	NA	1	NA	NA	NA
Autumn	Surface	Sai Wan	NA	Toilet Flush Button	OTU_1003	Bacteria	TM7	TM7-3	NA	NA	NA	NA	2	NA	NA	NA
Autumn	Surface	Tai Koo	NA	Remote Control	OTU_1003	Bacteria	TM7	TM7-3	NA	NA	NA	NA	1	NA	NA	NA
Winter	Surface	Tuen Mun B	NA	Fridge Door Seal	OTU_1003	Bacteria	TM7	TM7-3	NA	NA	NA	NA	1	NA	NA	NA
Winter	Surface	Tuen Mun B	NA	Toilet Flush Button	OTU_1003	Bacteria	TM7	TM7-3	NA	NA	NA	NA	1	NA	NA	NA
Autumn	Skin	Tuen Mun B	Tuen Mun B w	Right Palm	OTU_1003	Bacteria	TM7	TM7-3	NA	NA	NA	NA	2	0.0266666666666667	1.0	FALSE
Spring	Skin	Tuen Mun B	Tuen Mun B y	Forehead	OTU_1003	Bacteria	TM7	TM7-3	NA	NA	NA	NA	1	0.0133333333333333	1.0	FALSE
Winter	Skin	Tuen Mun B	Tuen Mun B y	Left Forearm	OTU_1003	Bacteria	TM7	TM7-3	NA	NA	NA	NA	1	0.0533333333333333	1.0	FALSE
Winter	Skin	Tuen Mun B	Tuen Mun B y	Right Palm	OTU_1003	Bacteria	TM7	TM7-3	NA	NA	NA	NA	1	0.0533333333333333	1.0	FALSE
Spring	Skin	Wu Kai Sha	Wu Kai Sha w	Forehead	OTU_1003	Bacteria	TM7	TM7-3	NA	NA	NA	NA	1	0.0133333333333333	1.0	FALSE
Spring	Surface	Fortress Hill	NA	Blanket	OTU_10030	Bacteria	Proteobacteria	Alphaproteobacteria	Sphingomonadales	Sphingomonadaceae	NA	NA	1	NA	NA	NA
Spring	Skin	Ma On Shan	Ma On Shan x	Forehead	OTU_10030	Bacteria	Proteobacteria	Alphaproteobacteria	Sphingomonadales	Sphingomonadaceae	NA	NA	1	0.3	0.004	FALSE
Spring	Skin	Ma On Shan	Ma On Shan x	Left Forearm	OTU_10030	Bacteria	Proteobacteria	Alphaproteobacteria	Sphingomonadales	Sphingomonadaceae	NA	NA	1	0.3	0.004	FALSE
Winter	Skin	Ma On Shan	Ma On Shan x	Left Forearm	OTU_10030	Bacteria	Proteobacteria	Alphaproteobacteria	Sphingomonadales	Sphingomonadaceae	NA	NA	1	0.0333333333333333	0.004	FALSE
Spring	Skin	Ma On Shan	Ma On Shan x	Right Forearm	OTU_10030	Bacteria	Proteobacteria	Alphaproteobacteria	Sphingomonadales	Sphingomonadaceae	NA	NA	1	0.3	0.004	FALSE
Spring	Skin	Quarry Bay	Quarry Bay z	Forehead	OTU_10030	Bacteria	Proteobacteria	Alphaproteobacteria	Sphingomonadales	Sphingomonadaceae	NA	NA	1	0.0333333333333333	0.004	FALSE
Winter	Skin	Tai Koo	Tai Koo y	Left Forearm	OTU_10030	Bacteria	Proteobacteria	Alphaproteobacteria	Sphingomonadales	Sphingomonadaceae	NA	NA	1	0.0333333333333333	0.004	FALSE
Winter	Surface	Sai Wan	NA	Remote Control	OTU_10032	Bacteria	Proteobacteria	Gammaproteobacteria	NA	NA	NA	NA	2	NA	NA	NA
Spring	Skin	Ma On Shan	Ma On Shan w	Left Palm	OTU_10034	Bacteria	Bacteroidetes	Cytophagia	Cytophagales	Cytophagaceae	Spirosoma	NA	1	0.0666666666666667	1.0	FALSE
Spring	Skin	Ma On Shan	Ma On Shan y	Right Forearm	OTU_10034	Bacteria	Bacteroidetes	Cytophagia	Cytophagales	Cytophagaceae	Spirosoma	NA	1	0.0666666666666667	1.0	FALSE
Winter	Surface	Quarry Bay	NA	Kitchen Ventilator	OTU_10034	Bacteria	Bacteroidetes	Cytophagia	Cytophagales	Cytophagaceae	Spirosoma	NA	1	NA	NA	NA
Spring	Skin	Quarry Bay	Quarry Bay y	Left Forearm	OTU_10034	Bacteria	Bacteroidetes	Cytophagia	Cytophagales	Cytophagaceae	Spirosoma	NA	1	0.0666666666666667	1.0	FALSE
Spring	Air	Admiralty A	NA	Bedroom	OTU_10035	Bacteria	Actinobacteria	Actinobacteria	Actinomycetales	Propionibacteriaceae	Propionibacterium	acnes	1	NA	NA	NA
Winter	Air	Admiralty A	NA	Bedroom	OTU_10035	Bacteria	Actinobacteria	Actinobacteria	Actinomycetales	Propionibacteriaceae	Propionibacterium	acnes	1	NA	NA	NA
Winter	Air	Admiralty A	NA	Living Room	OTU_10035	Bacteria	Actinobacteria	Actinobacteria	Actinomycetales	Propionibacteriaceae	Propionibacterium	acnes	1	NA	NA	NA
Spring	Air	Admiralty A	NA	Toilet	OTU_10035	Bacteria	Actinobacteria	Actinobacteria	Actinomycetales	Propionibacteriaceae	Propionibacterium	acnes	1	NA	NA	NA
Spring	Surface	Admiralty A	NA	Bed Headboard	OTU_10035	Bacteria	Actinobacteria	Actinobacteria	Actinomycetales	Propionibacteriaceae	Propionibacterium	acnes	3	NA	NA	NA
Summer	Surface	Admiralty A	NA	Bed Headboard	OTU_10035	Bacteria	Actinobacteria	Actinobacteria	Actinomycetales	Propionibacteriaceae	Propionibacterium	acnes	2	NA	NA	NA
Winter	Surface	Admiralty A	NA	Bed Headboard	OTU_10035	Bacteria	Actinobacteria	Actinobacteria	Actinomycetales	Propionibacteriaceae	Propionibacterium	acnes	2	NA	NA	NA
Autumn	Surface	Admiralty A	NA	Blanket	OTU_10035	Bacteria	Actinobacteria	Actinobacteria	Actinomycetales	Propionibacteriaceae	Propionibacterium	acnes	2	NA	NA	NA
Summer	Surface	Admiralty A	NA	Blanket	OTU_10035	Bacteria	Actinobacteria	Actinobacteria	Actinomycetales	Propionibacteriaceae	Propionibacterium	acnes	1	NA	NA	NA
Winter	Surface	Admiralty A	NA	Blanket	OTU_10035	Bacteria	Actinobacteria	Actinobacteria	Actinomycetales	Propionibacteriaceae	Propionibacterium	acnes	3	NA	NA	NA
Autumn	Surface	Admiralty A	NA	Fridge Door Seal	OTU_10035	Bacteria	Actinobacteria	Actinobacteria	Actinomycetales	Propionibacteriaceae	Propionibacterium	acnes	2	NA	NA	NA
Spring	Surface	Admiralty A	NA	Fridge Door Seal	OTU_10035	Bacteria	Actinobacteria	Actinobacteria	Actinomycetales	Propionibacteriaceae	Propionibacterium	acnes	2	NA	NA	NA
Winter	Surface	Admiralty A	NA	Fridge Door Seal	OTU_10035	Bacteria	Actinobacteria	Actinobacteria	Actinomycetales	Propionibacteriaceae	Propionibacterium	acnes	3	NA	NA	NA
Autumn	Surface	Admiralty A	NA	Kitchen Ventilator	OTU_10035	Bacteria	Actinobacteria	Actinobacteria	Actinomycetales	Propionibacteriaceae	Propionibacterium	acnes	1	NA	NA	NA
Spring	Surface	Admiralty A	NA	Kitchen Ventilator	OTU_10035	Bacteria	Actinobacteria	Actinobacteria	Actinomycetales	Propionibacteriaceae	Propionibacterium	acnes	5	NA	NA	NA
Winter	Surface	Admiralty A	NA	Kitchen Ventilator	OTU_10035	Bacteria	Actinobacteria	Actinobacteria	Actinomycetales	Propionibacteriaceae	Propionibacterium	acnes	5	NA	NA	NA
Spring	Surface	Admiralty A	NA	Remote Control	OTU_10035	Bacteria	Actinobacteria	Actinobacteria	Actinomycetales	Propionibacteriaceae	Propionibacterium	acnes	2	NA	NA	NA
Summer	Surface	Admiralty A	NA	Remote Control	OTU_10035	Bacteria	Actinobacteria	Actinobacteria	Actinomycetales	Propionibacteriaceae	Propionibacterium	acnes	1	NA	NA	NA
Spring	Surface	Admiralty A	NA	TV Screen	OTU_10035	Bacteria	Actinobacteria	Actinobacteria	Actinomycetales	Propionibacteriaceae	Propionibacterium	acnes	3	NA	NA	NA
Winter	Surface	Admiralty A	NA	TV Screen	OTU_10035	Bacteria	Actinobacteria	Actinobacteria	Actinomycetales	Propionibacteriaceae	Propionibacterium	acnes	1	NA	NA	NA
Spring	Surface	Admiralty A	NA	Shower Curtain	OTU_10035	Bacteria	Actinobacteria	Actinobacteria	Actinomycetales	Propionibacteriaceae	Propionibacterium	acnes	6	NA	NA	NA
Winter	Surface	Admiralty A	NA	Shower Curtain	OTU_10035	Bacteria	Actinobacteria	Actinobacteria	Actinomycetales	Propionibacteriaceae	Propionibacterium	acnes	3	NA	NA	NA
Spring	Surface	Admiralty A	NA	Toilet Flush Button	OTU_10035	Bacteria	Actinobacteria	Actinobacteria	Actinomycetales	Propionibacteriaceae	Propionibacterium	acnes	6	NA	NA	NA
Winter	Surface	Admiralty A	NA	Toilet Flush Button	OTU_10035	Bacteria	Actinobacteria	Actinobacteria	Actinomycetales	Propionibacteriaceae	Propionibacterium	acnes	3	NA	NA	NA
Autumn	Skin	Admiralty A	Admiralty A z	Forehead	OTU_10035	Bacteria	Actinobacteria	Actinobacteria	Actinomycetales	Propionibacteriaceae	Propionibacterium	acnes	7	0.0386363636363636	0.011	FALSE
Spring	Skin	Admiralty A	Admiralty A z	Forehead	OTU_10035	Bacteria	Actinobacteria	Actinobacteria	Actinomycetales	Propionibacteriaceae	Propionibacterium	acnes	20	0.0763636363636364	0.011	TRUE
Summer	Skin	Admiralty A	Admiralty A z	Forehead	OTU_10035	Bacteria	Actinobacteria	Actinobacteria	Actinomycetales	Propionibacteriaceae	Propionibacterium	acnes	5	0.0522727272727272	0.011	FALSE
Winter	Skin	Admiralty A	Admiralty A z	Forehead	OTU_10035	Bacteria	Actinobacteria	Actinobacteria	Actinomycetales	Propionibacteriaceae	Propionibacterium	acnes	9	0.0704545454545454	0.011	TRUE
Autumn	Skin	Admiralty A	Admiralty A z	Left Forearm	OTU_10035	Bacteria	Actinobacteria	Actinobacteria	Actinomycetales	Propionibacteriaceae	Propionibacterium	acnes	4	0.0386363636363636	0.011	FALSE
Spring	Skin	Admiralty A	Admiralty A z	Left Forearm	OTU_10035	Bacteria	Actinobacteria	Actinobacteria	Actinomycetales	Propionibacteriaceae	Propionibacterium	acnes	8	0.0763636363636364	0.011	FALSE
Summer	Skin	Admiralty A	Admiralty A z	Left Forearm	OTU_10035	Bacteria	Actinobacteria	Actinobacteria	Actinomycetales	Propionibacteriaceae	Propionibacterium	acnes	2	0.0522727272727272	0.011	FALSE
Winter	Skin	Admiralty A	Admiralty A z	Left Forearm	OTU_10035	Bacteria	Actinobacteria	Actinobacteria	Actinomycetales	Propionibacteriaceae	Propionibacterium	acnes	1	0.0704545454545454	0.011	FALSE
Autumn	Skin	Admiralty A	Admiralty A z	Left Palm	OTU_10035	Bacteria	Actinobacteria	Actinobacteria	Actinomycetales	Propionibacteriaceae	Propionibacterium	acnes	1	0.0386363636363636	0.011	FALSE
Spring	Skin	Admiralty A	Admiralty A z	Left Palm	OTU_10035	Bacteria	Actinobacteria	Actinobacteria	Actinomycetales	Propionibacteriaceae	Propionibacterium	acnes	6	0.0763636363636364	0.011	FALSE
Summer	Skin	Admiralty A	Admiralty A z	Left Palm	OTU_10035	Bacteria	Actinobacteria	Actinobacteria	Actinomycetales	Propionibacteriaceae	Propionibacterium	acnes	2	0.0522727272727272	0.011	FALSE
Winter	Skin	Admiralty A	Admiralty A z	Left Palm	OTU_10035	Bacteria	Actinobacteria	Actinobacteria	Actinomycetales	Propionibacteriaceae	Propionibacterium	acnes	5	0.0704545454545454	0.011	FALSE
Autumn	Skin	Admiralty A	Admiralty A z	Right Forearm	OTU_10035	Bacteria	Actinobacteria	Actinobacteria	Actinomycetales	Propionibacteriaceae	Propionibacterium	acnes	1	0.0386363636363636	0.011	FALSE
Spring	Skin	Admiralty A	Admiralty A z	Right Forearm	OTU_10035	Bacteria	Actinobacteria	Actinobacteria	Actinomycetales	Propionibacteriaceae	Propionibacterium	acnes	8	0.0763636363636364	0.011	FALSE
Summer	Skin	Admiralty A	Admiralty A z	Right Forearm	OTU_10035	Bacteria	Actinobacteria	Actinobacteria	Actinomycetales	Propionibacteriaceae	Propionibacterium	acnes	5	0.0522727272727272	0.011	FALSE
Winter	Skin	Admiralty A	Admiralty A z	Right Forearm	OTU_10035	Bacteria	Actinobacteria	Actinobacteria	Actinomycetales	Propionibacteriaceae	Propionibacterium	acnes	6	0.0704545454545454	0.011	FALSE
Autumn	Skin	Admiralty A	Admiralty A z	Right Palm	OTU_10035	Bacteria	Actinobacteria	Actinobacteria	Actinomycetales	Propionibacteriaceae	Propionibacterium	acnes	4	0.0386363636363636	0.011	FALSE
Summer	Skin	Admiralty A	Admiralty A z	Right Palm	OTU_10035	Bacteria	Actinobacteria	Actinobacteria	Actinomycetales	Propionibacteriaceae	Propionibacterium	acnes	9	0.0522727272727272	0.011	FALSE
Winter	Skin	Admiralty A	Admiralty A z	Right Palm	OTU_10035	Bacteria	Actinobacteria	Actinobacteria	Actinomycetales	Propionibacteriaceae	Propionibacterium	acnes	10	0.0704545454545454	0.011	FALSE
Summer	Air	Fortress Hill	NA	Bedroom	OTU_10035	Bacteria	Actinobacteria	Actinobacteria	Actinomycetales	Propionibacteriaceae	Propionibacterium	acnes	2	NA	NA	NA
Spring	Surface	Fortress Hill	NA	Bed Headboard	OTU_10035	Bacteria	Actinobacteria	Actinobacteria	Actinomycetales	Propionibacteriaceae	Propionibacterium	acnes	1	NA	NA	NA
Autumn	Surface	Fortress Hill	NA	Blanket	OTU_10035	Bacteria	Actinobacteria	Actinobacteria	Actinomycetales	Propionibacteriaceae	Propionibacterium	acnes	1	NA	NA	NA
Spring	Surface	Fortress Hill	NA	Blanket	OTU_10035	Bacteria	Actinobacteria	Actinobacteria	Actinomycetales	Propionibacteriaceae	Propionibacterium	acnes	1	NA	NA	NA
Summer	Surface	Fortress Hill	NA	Blanket	OTU_10035	Bacteria	Actinobacteria	Actinobacteria	Actinomycetales	Propionibacteriaceae	Propionibacterium	acnes	1	NA	NA	NA
Spring	Surface	Fortress Hill	NA	Kitchen Ventilator	OTU_10035	Bacteria	Actinobacteria	Actinobacteria	Actinomycetales	Propionibacteriaceae	Propionibacterium	acnes	2	NA	NA	NA
Autumn	Surface	Fortress Hill	NA	Remote Control	OTU_10035	Bacteria	Actinobacteria	Actinobacteria	Actinomycetales	Propionibacteriaceae	Propionibacterium	acnes	1	NA	NA	NA
Spring	Surface	Fortress Hill	NA	Remote Control	OTU_10035	Bacteria	Actinobacteria	Actinobacteria	Actinomycetales	Propionibacteriaceae	Propionibacterium	acnes	1	NA	NA	NA
Winter	Surface	Fortress Hill	NA	Remote Control	OTU_10035	Bacteria	Actinobacteria	Actinobacteria	Actinomycetales	Propionibacteriaceae	Propionibacterium	acnes	1	NA	NA	NA
Spring	Surface	Fortress Hill	NA	TV Screen	OTU_10035	Bacteria	Actinobacteria	Actinobacteria	Actinomycetales	Propionibacteriaceae	Propionibacterium	acnes	3	NA	NA	NA
Summer	Surface	Fortress Hill	NA	Toilet Flush Button	OTU_10035	Bacteria	Actinobacteria	Actinobacteria	Actinomycetales	Propionibacteriaceae	Propionibacterium	acnes	1	NA	NA	NA
Spring	Skin	Fortress Hill	Fortress Hill z	Forehead	OTU_10035	Bacteria	Actinobacteria	Actinobacteria	Actinomycetales	Propionibacteriaceae	Propionibacterium	acnes	2	0.00545454545454545	0.011	FALSE
Winter	Skin	Fortress Hill	Fortress Hill z	Forehead	OTU_10035	Bacteria	Actinobacteria	Actinobacteria	Actinomycetales	Propionibacteriaceae	Propionibacterium	acnes	1	0.0272727272727273	0.011	FALSE
Autumn	Skin	Fortress Hill	Fortress Hill z	Left Forearm	OTU_10035	Bacteria	Actinobacteria	Actinobacteria	Actinomycetales	Propionibacteriaceae	Propionibacterium	acnes	1	0.00545454545454545	0.011	FALSE
Winter	Skin	Fortress Hill	Fortress Hill z	Left Forearm	OTU_10035	Bacteria	Actinobacteria	Actinobacteria	Actinomycetales	Propionibacteriaceae	Propionibacterium	acnes	1	0.0272727272727273	0.011	FALSE
Autumn	Skin	Fortress Hill	Fortress Hill z	Left Palm	OTU_10035	Bacteria	Actinobacteria	Actinobacteria	Actinomycetales	Propionibacteriaceae	Propionibacterium	acnes	1	0.00545454545454545	0.011	FALSE
Spring	Skin	Fortress Hill	Fortress Hill z	Left Palm	OTU_10035	Bacteria	Actinobacteria	Actinobacteria	Actinomycetales	Propionibacteriaceae	Propionibacterium	acnes	1	0.00545454545454545	0.011	FALSE
Summer	Skin	Fortress Hill	Fortress Hill z	Left Palm	OTU_10035	Bacteria	Actinobacteria	Actinobacteria	Actinomycetales	Propionibacteriaceae	Propionibacterium	acnes	1	4.54545454545454e-4	0.011	FALSE
Winter	Skin	Fortress Hill	Fortress Hill z	Left Palm	OTU_10035	Bacteria	Actinobacteria	Actinobacteria	Actinomycetales	Propionibacteriaceae	Propionibacterium	acnes	5	0.0272727272727273	0.011	FALSE
Winter	Skin	Fortress Hill	Fortress Hill z	Right Forearm	OTU_10035	Bacteria	Actinobacteria	Actinobacteria	Actinomycetales	Propionibacteriaceae	Propionibacterium	acnes	2	0.0272727272727273	0.011	FALSE
Autumn	Skin	Fortress Hill	Fortress Hill z	Right Palm	OTU_10035	Bacteria	Actinobacteria	Actinobacteria	Actinomycetales	Propionibacteriaceae	Propionibacterium	acnes	2	0.00545454545454545	0.011	FALSE
Spring	Skin	Fortress Hill	Fortress Hill z	Right Palm	OTU_10035	Bacteria	Actinobacteria	Actinobacteria	Actinomycetales	Propionibacteriaceae	Propionibacterium	acnes	1	0.00545454545454545	0.011	FALSE
Winter	Skin	Fortress Hill	Fortress Hill z	Right Palm	OTU_10035	Bacteria	Actinobacteria	Actinobacteria	Actinomycetales	Propionibacteriaceae	Propionibacterium	acnes	3	0.0272727272727273	0.011	FALSE
Summer	Air	Ma On Shan	NA	Bedroom	OTU_10035	Bacteria	Actinobacteria	Actinobacteria	Actinomycetales	Propionibacteriaceae	Propionibacterium	acnes	1	NA	NA	NA
Autumn	Air	Ma On Shan	NA	Living Room	OTU_10035	Bacteria	Actinobacteria	Actinobacteria	Actinomycetales	Propionibacteriaceae	Propionibacterium	acnes	1	NA	NA	NA
Autumn	Air	Ma On Shan	NA	Toilet	OTU_10035	Bacteria	Actinobacteria	Actinobacteria	Actinomycetales	Propionibacteriaceae	Propionibacterium	acnes	1	NA	NA	NA
Summer	Surface	Ma On Shan	NA	Blanket	OTU_10035	Bacteria	Actinobacteria	Actinobacteria	Actinomycetales	Propionibacteriaceae	Propionibacterium	acnes	1	NA	NA	NA
Spring	Surface	Ma On Shan	NA	Fridge Door Seal	OTU_10035	Bacteria	Actinobacteria	Actinobacteria	Actinomycetales	Propionibacteriaceae	Propionibacterium	acnes	1	NA	NA	NA
Spring	Surface	Ma On Shan	NA	Remote Control	OTU_10035	Bacteria	Actinobacteria	Actinobacteria	Actinomycetales	Propionibacteriaceae	Propionibacterium	acnes	2	NA	NA	NA
Spring	Surface	Ma On Shan	NA	Shower Curtain	OTU_10035	Bacteria	Actinobacteria	Actinobacteria	Actinomycetales	Propionibacteriaceae	Propionibacterium	acnes	3	NA	NA	NA
Summer	Surface	Ma On Shan	NA	Shower Curtain	OTU_10035	Bacteria	Actinobacteria	Actinobacteria	Actinomycetales	Propionibacteriaceae	Propionibacterium	acnes	1	NA	NA	NA
Spring	Surface	Ma On Shan	NA	Toilet Flush Button	OTU_10035	Bacteria	Actinobacteria	Actinobacteria	Actinomycetales	Propionibacteriaceae	Propionibacterium	acnes	2	NA	NA	NA
Winter	Skin	Ma On Shan	Ma On Shan w	Forehead	OTU_10035	Bacteria	Actinobacteria	Actinobacteria	Actinomycetales	Propionibacteriaceae	Propionibacterium	acnes	5	0.0109090909090909	0.011	FALSE
Spring	Skin	Ma On Shan	Ma On Shan w	Left Forearm	OTU_10035	Bacteria	Actinobacteria	Actinobacteria	Actinomycetales	Propionibacteriaceae	Propionibacterium	acnes	1	0.00909090909090909	0.011	FALSE
Winter	Skin	Ma On Shan	Ma On Shan w	Left Forearm	OTU_10035	Bacteria	Actinobacteria	Actinobacteria	Actinomycetales	Propionibacteriaceae	Propionibacterium	acnes	2	0.0109090909090909	0.011	FALSE
Spring	Skin	Ma On Shan	Ma On Shan w	Left Palm	OTU_10035	Bacteria	Actinobacteria	Actinobacteria	Actinomycetales	Propionibacteriaceae	Propionibacterium	acnes	1	0.00909090909090909	0.011	FALSE
Spring	Skin	Ma On Shan	Ma On Shan w	Right Forearm	OTU_10035	Bacteria	Actinobacteria	Actinobacteria	Actinomycetales	Propionibacteriaceae	Propionibacterium	acnes	1	0.00909090909090909	0.011	FALSE
Winter	Skin	Ma On Shan	Ma On Shan w	Right Forearm	OTU_10035	Bacteria	Actinobacteria	Actinobacteria	Actinomycetales	Propionibacteriaceae	Propionibacterium	acnes	1	0.0109090909090909	0.011	FALSE
Autumn	Skin	Ma On Shan	Ma On Shan w	Right Palm	OTU_10035	Bacteria	Actinobacteria	Actinobacteria	Actinomycetales	Propionibacteriaceae	Propionibacterium	acnes	1	4.54545454545454e-4	0.011	FALSE
Spring	Skin	Ma On Shan	Ma On Shan w	Right Palm	OTU_10035	Bacteria	Actinobacteria	Actinobacteria	Actinomycetales	Propionibacteriaceae	Propionibacterium	acnes	2	0.00909090909090909	0.011	FALSE
Summer	Skin	Ma On Shan	Ma On Shan w	Right Palm	OTU_10035	Bacteria	Actinobacteria	Actinobacteria	Actinomycetales	Propionibacteriaceae	Propionibacterium	acnes	1	4.54545454545454e-4	0.011	FALSE
Spring	Skin	Ma On Shan	Ma On Shan x	Forehead	OTU_10035	Bacteria	Actinobacteria	Actinobacteria	Actinomycetales	Propionibacteriaceae	Propionibacterium	acnes	1	0.00409090909090909	0.011	FALSE
Winter	Skin	Ma On Shan	Ma On Shan x	Forehead	OTU_10035	Bacteria	Actinobacteria	Actinobacteria	Actinomycetales	Propionibacteriaceae	Propionibacterium	acnes	1	0.0340909090909091	0.011	FALSE
Summer	Skin	Ma On Shan	Ma On Shan x	Left Forearm	OTU_10035	Bacteria	Actinobacteria	Actinobacteria	Actinomycetales	Propionibacteriaceae	Propionibacterium	acnes	1	4.54545454545454e-4	0.011	FALSE
Winter	Skin	Ma On Shan	Ma On Shan x	Left Forearm	OTU_10035	Bacteria	Actinobacteria	Actinobacteria	Actinomycetales	Propionibacteriaceae	Propionibacterium	acnes	3	0.0340909090909091	0.011	FALSE
Winter	Skin	Ma On Shan	Ma On Shan x	Left Palm	OTU_10035	Bacteria	Actinobacteria	Actinobacteria	Actinomycetales	Propionibacteriaceae	Propionibacterium	acnes	1	0.0340909090909091	0.011	FALSE
Spring	Skin	Ma On Shan	Ma On Shan x	Right Forearm	OTU_10035	Bacteria	Actinobacteria	Actinobacteria	Actinomycetales	Propionibacteriaceae	Propionibacterium	acnes	1	0.00409090909090909	0.011	FALSE
Winter	Skin	Ma On Shan	Ma On Shan x	Right Forearm	OTU_10035	Bacteria	Actinobacteria	Actinobacteria	Actinomycetales	Propionibacteriaceae	Propionibacterium	acnes	5	0.0340909090909091	0.011	FALSE
Spring	Skin	Ma On Shan	Ma On Shan x	Right Palm	OTU_10035	Bacteria	Actinobacteria	Actinobacteria	Actinomycetales	Propionibacteriaceae	Propionibacterium	acnes	1	0.00409090909090909	0.011	FALSE
Winter	Skin	Ma On Shan	Ma On Shan x	Right Palm	OTU_10035	Bacteria	Actinobacteria	Actinobacteria	Actinomycetales	Propionibacteriaceae	Propionibacterium	acnes	5	0.0340909090909091	0.011	FALSE
Spring	Skin	Ma On Shan	Ma On Shan y	Forehead	OTU_10035	Bacteria	Actinobacteria	Actinobacteria	Actinomycetales	Propionibacteriaceae	Propionibacterium	acnes	1	0.00409090909090909	0.011	FALSE
Summer	Skin	Ma On Shan	Ma On Shan y	Forehead	OTU_10035	Bacteria	Actinobacteria	Actinobacteria	Actinomycetales	Propionibacteriaceae	Propionibacterium	acnes	1	4.54545454545454e-4	0.011	FALSE
Autumn	Skin	Ma On Shan	Ma On Shan y	Left Forearm	OTU_10035	Bacteria	Actinobacteria	Actinobacteria	Actinomycetales	Propionibacteriaceae	Propionibacterium	acnes	1	0.00181818181818182	0.011	FALSE
Spring	Skin	Ma On Shan	Ma On Shan y	Left Forearm	OTU_10035	Bacteria	Actinobacteria	Actinobacteria	Actinomycetales	Propionibacteriaceae	Propionibacterium	acnes	1	0.00409090909090909	0.011	FALSE
Winter	Skin	Ma On Shan	Ma On Shan y	Left Forearm	OTU_10035	Bacteria	Actinobacteria	Actinobacteria	Actinomycetales	Propionibacteriaceae	Propionibacterium	acnes	2	9.09090909090909e-4	0.011	FALSE
Autumn	Skin	Ma On Shan	Ma On Shan y	Left Palm	OTU_10035	Bacteria	Actinobacteria	Actinobacteria	Actinomycetales	Propionibacteriaceae	Propionibacterium	acnes	1	0.00181818181818182	0.011	FALSE
Spring	Skin	Ma On Shan	Ma On Shan y	Left Palm	OTU_10035	Bacteria	Actinobacteria	Actinobacteria	Actinomycetales	Propionibacteriaceae	Propionibacterium	acnes	1	0.00409090909090909	0.011	FALSE
Spring	Air	Quarry Bay	NA	Bedroom	OTU_10035	Bacteria	Actinobacteria	Actinobacteria	Actinomycetales	Propionibacteriaceae	Propionibacterium	acnes	1	NA	NA	NA
Summer	Air	Quarry Bay	NA	Bedroom	OTU_10035	Bacteria	Actinobacteria	Actinobacteria	Actinomycetales	Propionibacteriaceae	Propionibacterium	acnes	1	NA	NA	NA
Spring	Air	Quarry Bay	NA	Kitchen	OTU_10035	Bacteria	Actinobacteria	Actinobacteria	Actinomycetales	Propionibacteriaceae	Propionibacterium	acnes	1	NA	NA	NA
Spring	Air	Quarry Bay	NA	Living Room	OTU_10035	Bacteria	Actinobacteria	Actinobacteria	Actinomycetales	Propionibacteriaceae	Propionibacterium	acnes	1	NA	NA	NA
Summer	Air	Quarry Bay	NA	Living Room	OTU_10035	Bacteria	Actinobacteria	Actinobacteria	Actinomycetales	Propionibacteriaceae	Propionibacterium	acnes	1	NA	NA	NA
Spring	Surface	Quarry Bay	NA	Bed Headboard	OTU_10035	Bacteria	Actinobacteria	Actinobacteria	Actinomycetales	Propionibacteriaceae	Propionibacterium	acnes	1	NA	NA	NA
Spring	Surface	Quarry Bay	NA	Fridge Door Seal	OTU_10035	Bacteria	Actinobacteria	Actinobacteria	Actinomycetales	Propionibacteriaceae	Propionibacterium	acnes	2	NA	NA	NA
Winter	Surface	Quarry Bay	NA	Fridge Door Seal	OTU_10035	Bacteria	Actinobacteria	Actinobacteria	Actinomycetales	Propionibacteriaceae	Propionibacterium	acnes	2	NA	NA	NA
Spring	Surface	Quarry Bay	NA	Kitchen Ventilator	OTU_10035	Bacteria	Actinobacteria	Actinobacteria	Actinomycetales	Propionibacteriaceae	Propionibacterium	acnes	3	NA	NA	NA
Autumn	Surface	Quarry Bay	NA	Remote Control	OTU_10035	Bacteria	Actinobacteria	Actinobacteria	Actinomycetales	Propionibacteriaceae	Propionibacterium	acnes	1	NA	NA	NA
Spring	Surface	Quarry Bay	NA	Remote Control	OTU_10035	Bacteria	Actinobacteria	Actinobacteria	Actinomycetales	Propionibacteriaceae	Propionibacterium	acnes	5	NA	NA	NA
Winter	Surface	Quarry Bay	NA	Remote Control	OTU_10035	Bacteria	Actinobacteria	Actinobacteria	Actinomycetales	Propionibacteriaceae	Propionibacterium	acnes	5	NA	NA	NA
Spring	Surface	Quarry Bay	NA	TV Screen	OTU_10035	Bacteria	Actinobacteria	Actinobacteria	Actinomycetales	Propionibacteriaceae	Propionibacterium	acnes	1	NA	NA	NA
Autumn	Surface	Quarry Bay	NA	Shower Curtain	OTU_10035	Bacteria	Actinobacteria	Actinobacteria	Actinomycetales	Propionibacteriaceae	Propionibacterium	acnes	1	NA	NA	NA
Spring	Surface	Quarry Bay	NA	Shower Curtain	OTU_10035	Bacteria	Actinobacteria	Actinobacteria	Actinomycetales	Propionibacteriaceae	Propionibacterium	acnes	2	NA	NA	NA
Winter	Surface	Quarry Bay	NA	Shower Curtain	OTU_10035	Bacteria	Actinobacteria	Actinobacteria	Actinomycetales	Propionibacteriaceae	Propionibacterium	acnes	1	NA	NA	NA
Autumn	Surface	Quarry Bay	NA	Toilet Flush Button	OTU_10035	Bacteria	Actinobacteria	Actinobacteria	Actinomycetales	Propionibacteriaceae	Propionibacterium	acnes	2	NA	NA	NA
Spring	Surface	Quarry Bay	NA	Toilet Flush Button	OTU_10035	Bacteria	Actinobacteria	Actinobacteria	Actinomycetales	Propionibacteriaceae	Propionibacterium	acnes	1	NA	NA	NA
Winter	Surface	Quarry Bay	NA	Toilet Flush Button	OTU_10035	Bacteria	Actinobacteria	Actinobacteria	Actinomycetales	Propionibacteriaceae	Propionibacterium	acnes	1	NA	NA	NA
Summer	Skin	Quarry Bay	Quarry Bay y	Forehead	OTU_10035	Bacteria	Actinobacteria	Actinobacteria	Actinomycetales	Propionibacteriaceae	Propionibacterium	acnes	4	0.00454545454545454	0.011	FALSE
Winter	Skin	Quarry Bay	Quarry Bay y	Forehead	OTU_10035	Bacteria	Actinobacteria	Actinobacteria	Actinomycetales	Propionibacteriaceae	Propionibacterium	acnes	3	0.02	0.011	FALSE
Spring	Skin	Quarry Bay	Quarry Bay y	Left Forearm	OTU_10035	Bacteria	Actinobacteria	Actinobacteria	Actinomycetales	Propionibacteriaceae	Propionibacterium	acnes	3	0.00681818181818182	0.011	FALSE
Summer	Skin	Quarry Bay	Quarry Bay y	Left Forearm	OTU_10035	Bacteria	Actinobacteria	Actinobacteria	Actinomycetales	Propionibacteriaceae	Propionibacterium	acnes	1	0.00454545454545454	0.011	FALSE
Winter	Skin	Quarry Bay	Quarry Bay y	Left Forearm	OTU_10035	Bacteria	Actinobacteria	Actinobacteria	Actinomycetales	Propionibacteriaceae	Propionibacterium	acnes	2	0.02	0.011	FALSE
Autumn	Skin	Quarry Bay	Quarry Bay y	Left Palm	OTU_10035	Bacteria	Actinobacteria	Actinobacteria	Actinomycetales	Propionibacteriaceae	Propionibacterium	acnes	1	4.54545454545454e-4	0.011	FALSE
Winter	Skin	Quarry Bay	Quarry Bay y	Left Palm	OTU_10035	Bacteria	Actinobacteria	Actinobacteria	Actinomycetales	Propionibacteriaceae	Propionibacterium	acnes	2	0.02	0.011	FALSE
Spring	Skin	Quarry Bay	Quarry Bay y	Right Forearm	OTU_10035	Bacteria	Actinobacteria	Actinobacteria	Actinomycetales	Propionibacteriaceae	Propionibacterium	acnes	1	0.00681818181818182	0.011	FALSE
Winter	Skin	Quarry Bay	Quarry Bay y	Right Forearm	OTU_10035	Bacteria	Actinobacteria	Actinobacteria	Actinomycetales	Propionibacteriaceae	Propionibacterium	acnes	4	0.02	0.011	FALSE
Spring	Skin	Quarry Bay	Quarry Bay y	Right Palm	OTU_10035	Bacteria	Actinobacteria	Actinobacteria	Actinomycetales	Propionibacteriaceae	Propionibacterium	acnes	1	0.00681818181818182	0.011	FALSE
Spring	Skin	Quarry Bay	Quarry Bay z	Forehead	OTU_10035	Bacteria	Actinobacteria	Actinobacteria	Actinomycetales	Propionibacteriaceae	Propionibacterium	acnes	2	0.0163636363636364	0.011	FALSE
Winter	Skin	Quarry Bay	Quarry Bay z	Forehead	OTU_10035	Bacteria	Actinobacteria	Actinobacteria	Actinomycetales	Propionibacteriaceae	Propionibacterium	acnes	2	0.00681818181818182	0.011	FALSE
Autumn	Skin	Quarry Bay	Quarry Bay z	Left Forearm	OTU_10035	Bacteria	Actinobacteria	Actinobacteria	Actinomycetales	Propionibacteriaceae	Propionibacterium	acnes	2	9.09090909090909e-4	0.011	FALSE
Spring	Skin	Quarry Bay	Quarry Bay z	Left Forearm	OTU_10035	Bacteria	Actinobacteria	Actinobacteria	Actinomycetales	Propionibacteriaceae	Propionibacterium	acnes	1	0.0163636363636364	0.011	FALSE
Winter	Skin	Quarry Bay	Quarry Bay z	Left Forearm	OTU_10035	Bacteria	Actinobacteria	Actinobacteria	Actinomycetales	Propionibacteriaceae	Propionibacterium	acnes	1	0.00681818181818182	0.011	FALSE
Spring	Skin	Quarry Bay	Quarry Bay z	Left Palm	OTU_10035	Bacteria	Actinobacteria	Actinobacteria	Actinomycetales	Propionibacteriaceae	Propionibacterium	acnes	3	0.0163636363636364	0.011	FALSE
Summer	Skin	Quarry Bay	Quarry Bay z	Left Palm	OTU_10035	Bacteria	Actinobacteria	Actinobacteria	Actinomycetales	Propionibacteriaceae	Propionibacterium	acnes	1	4.54545454545454e-4	0.011	FALSE
Winter	Skin	Quarry Bay	Quarry Bay z	Right Forearm	OTU_10035	Bacteria	Actinobacteria	Actinobacteria	Actinomycetales	Propionibacteriaceae	Propionibacterium	acnes	2	0.00681818181818182	0.011	FALSE
Spring	Skin	Quarry Bay	Quarry Bay z	Right Palm	OTU_10035	Bacteria	Actinobacteria	Actinobacteria	Actinomycetales	Propionibacteriaceae	Propionibacterium	acnes	3	0.0163636363636364	0.011	FALSE
Winter	Air	Sha Tin Wai	NA	Toilet	OTU_10035	Bacteria	Actinobacteria	Actinobacteria	Actinomycetales	Propionibacteriaceae	Propionibacterium	acnes	1	NA	NA	NA
Winter	Surface	Sha Tin Wai	NA	Bed Headboard	OTU_10035	Bacteria	Actinobacteria	Actinobacteria	Actinomycetales	Propionibacteriaceae	Propionibacterium	acnes	1	NA	NA	NA
Summer	Surface	Sha Tin Wai	NA	Blanket	OTU_10035	Bacteria	Actinobacteria	Actinobacteria	Actinomycetales	Propionibacteriaceae	Propionibacterium	acnes	1	NA	NA	NA
Winter	Surface	Sha Tin Wai	NA	Blanket	OTU_10035	Bacteria	Actinobacteria	Actinobacteria	Actinomycetales	Propionibacteriaceae	Propionibacterium	acnes	1	NA	NA	NA
Autumn	Surface	Sha Tin Wai	NA	Fridge Door Seal	OTU_10035	Bacteria	Actinobacteria	Actinobacteria	Actinomycetales	Propionibacteriaceae	Propionibacterium	acnes	1	NA	NA	NA
Spring	Surface	Sha Tin Wai	NA	Fridge Door Seal	OTU_10035	Bacteria	Actinobacteria	Actinobacteria	Actinomycetales	Propionibacteriaceae	Propionibacterium	acnes	1	NA	NA	NA
Spring	Surface	Sha Tin Wai	NA	Remote Control	OTU_10035	Bacteria	Actinobacteria	Actinobacteria	Actinomycetales	Propionibacteriaceae	Propionibacterium	acnes	2	NA	NA	NA
Winter	Surface	Sha Tin Wai	NA	Remote Control	OTU_10035	Bacteria	Actinobacteria	Actinobacteria	Actinomycetales	Propionibacteriaceae	Propionibacterium	acnes	1	NA	NA	NA
Winter	Surface	Sha Tin Wai	NA	TV Screen	OTU_10035	Bacteria	Actinobacteria	Actinobacteria	Actinomycetales	Propionibacteriaceae	Propionibacterium	acnes	1	NA	NA	NA
Spring	Surface	Sha Tin Wai	NA	Shower Curtain	OTU_10035	Bacteria	Actinobacteria	Actinobacteria	Actinomycetales	Propionibacteriaceae	Propionibacterium	acnes	1	NA	NA	NA
Summer	Surface	Sha Tin Wai	NA	Shower Curtain	OTU_10035	Bacteria	Actinobacteria	Actinobacteria	Actinomycetales	Propionibacteriaceae	Propionibacterium	acnes	1	NA	NA	NA
Winter	Surface	Sha Tin Wai	NA	Shower Curtain	OTU_10035	Bacteria	Actinobacteria	Actinobacteria	Actinomycetales	Propionibacteriaceae	Propionibacterium	acnes	1	NA	NA	NA
Summer	Surface	Sha Tin Wai	NA	Toilet Flush Button	OTU_10035	Bacteria	Actinobacteria	Actinobacteria	Actinomycetales	Propionibacteriaceae	Propionibacterium	acnes	1	NA	NA	NA
Winter	Surface	Sha Tin Wai	NA	Toilet Flush Button	OTU_10035	Bacteria	Actinobacteria	Actinobacteria	Actinomycetales	Propionibacteriaceae	Propionibacterium	acnes	1	NA	NA	NA
Autumn	Skin	Sha Tin Wai	Sha Tin Wai x	Forehead	OTU_10035	Bacteria	Actinobacteria	Actinobacteria	Actinomycetales	Propionibacteriaceae	Propionibacterium	acnes	1	0.00409090909090909	0.011	FALSE
Winter	Skin	Sha Tin Wai	Sha Tin Wai x	Forehead	OTU_10035	Bacteria	Actinobacteria	Actinobacteria	Actinomycetales	Propionibacteriaceae	Propionibacterium	acnes	4	0.0295454545454545	0.011	FALSE
Autumn	Skin	Sha Tin Wai	Sha Tin Wai x	Left Forearm	OTU_10035	Bacteria	Actinobacteria	Actinobacteria	Actinomycetales	Propionibacteriaceae	Propionibacterium	acnes	1	0.00409090909090909	0.011	FALSE
Winter	Skin	Sha Tin Wai	Sha Tin Wai x	Left Forearm	OTU_10035	Bacteria	Actinobacteria	Actinobacteria	Actinomycetales	Propionibacteriaceae	Propionibacterium	acnes	2	0.0295454545454545	0.011	FALSE
Winter	Skin	Sha Tin Wai	Sha Tin Wai x	Left Palm	OTU_10035	Bacteria	Actinobacteria	Actinobacteria	Actinomycetales	Propionibacteriaceae	Propionibacterium	acnes	2	0.0295454545454545	0.011	FALSE
Summer	Skin	Sha Tin Wai	Sha Tin Wai x	Right Forearm	OTU_10035	Bacteria	Actinobacteria	Actinobacteria	Actinomycetales	Propionibacteriaceae	Propionibacterium	acnes	2	9.09090909090909e-4	0.011	FALSE
Winter	Skin	Sha Tin Wai	Sha Tin Wai x	Right Forearm	OTU_10035	Bacteria	Actinobacteria	Actinobacteria	Actinomycetales	Propionibacteriaceae	Propionibacterium	acnes	4	0.0295454545454545	0.011	FALSE
Autumn	Skin	Sha Tin Wai	Sha Tin Wai x	Right Palm	OTU_10035	Bacteria	Actinobacteria	Actinobacteria	Actinomycetales	Propionibacteriaceae	Propionibacterium	acnes	1	0.00409090909090909	0.011	FALSE
Winter	Skin	Sha Tin Wai	Sha Tin Wai x	Right Palm	OTU_10035	Bacteria	Actinobacteria	Actinobacteria	Actinomycetales	Propionibacteriaceae	Propionibacterium	acnes	1	0.0295454545454545	0.011	FALSE
Winter	Skin	Sha Tin Wai	Sha Tin Wai y	Forehead	OTU_10035	Bacteria	Actinobacteria	Actinobacteria	Actinomycetales	Propionibacteriaceae	Propionibacterium	acnes	10	0.0681818181818182	0.011	FALSE
Winter	Skin	Sha Tin Wai	Sha Tin Wai y	Left Forearm	OTU_10035	Bacteria	Actinobacteria	Actinobacteria	Actinomycetales	Propionibacteriaceae	Propionibacterium	acnes	5	0.0681818181818182	0.011	FALSE
Winter	Skin	Sha Tin Wai	Sha Tin Wai y	Left Palm	OTU_10035	Bacteria	Actinobacteria	Actinobacteria	Actinomycetales	Propionibacteriaceae	Propionibacterium	acnes	1	0.0681818181818182	0.011	FALSE
Summer	Skin	Sha Tin Wai	Sha Tin Wai y	Right Forearm	OTU_10035	Bacteria	Actinobacteria	Actinobacteria	Actinomycetales	Propionibacteriaceae	Propionibacterium	acnes	1	4.54545454545454e-4	0.011	FALSE
Winter	Skin	Sha Tin Wai	Sha Tin Wai y	Right Forearm	OTU_10035	Bacteria	Actinobacteria	Actinobacteria	Actinomycetales	Propionibacteriaceae	Propionibacterium	acnes	12	0.0681818181818182	0.011	TRUE
Winter	Skin	Sha Tin Wai	Sha Tin Wai y	Right Palm	OTU_10035	Bacteria	Actinobacteria	Actinobacteria	Actinomycetales	Propionibacteriaceae	Propionibacterium	acnes	2	0.0681818181818182	0.011	FALSE
Spring	Air	Sai Wan	NA	Bedroom	OTU_10035	Bacteria	Actinobacteria	Actinobacteria	Actinomycetales	Propionibacteriaceae	Propionibacterium	acnes	1	NA	NA	NA
Spring	Air	Sai Wan	NA	Living Room	OTU_10035	Bacteria	Actinobacteria	Actinobacteria	Actinomycetales	Propionibacteriaceae	Propionibacterium	acnes	1	NA	NA	NA
Autumn	Air	Sai Wan	NA	Toilet	OTU_10035	Bacteria	Actinobacteria	Actinobacteria	Actinomycetales	Propionibacteriaceae	Propionibacterium	acnes	1	NA	NA	NA
Winter	Surface	Sai Wan	NA	Bed Headboard	OTU_10035	Bacteria	Actinobacteria	Actinobacteria	Actinomycetales	Propionibacteriaceae	Propionibacterium	acnes	1	NA	NA	NA
Summer	Surface	Sai Wan	NA	Blanket	OTU_10035	Bacteria	Actinobacteria	Actinobacteria	Actinomycetales	Propionibacteriaceae	Propionibacterium	acnes	3	NA	NA	NA
Winter	Surface	Sai Wan	NA	Blanket	OTU_10035	Bacteria	Actinobacteria	Actinobacteria	Actinomycetales	Propionibacteriaceae	Propionibacterium	acnes	2	NA	NA	NA
Summer	Surface	Sai Wan	NA	Fridge Door Seal	OTU_10035	Bacteria	Actinobacteria	Actinobacteria	Actinomycetales	Propionibacteriaceae	Propionibacterium	acnes	1	NA	NA	NA
Spring	Surface	Sai Wan	NA	Kitchen Ventilator	OTU_10035	Bacteria	Actinobacteria	Actinobacteria	Actinomycetales	Propionibacteriaceae	Propionibacterium	acnes	1	NA	NA	NA
Winter	Surface	Sai Wan	NA	Kitchen Ventilator	OTU_10035	Bacteria	Actinobacteria	Actinobacteria	Actinomycetales	Propionibacteriaceae	Propionibacterium	acnes	1	NA	NA	NA
Spring	Surface	Sai Wan	NA	Remote Control	OTU_10035	Bacteria	Actinobacteria	Actinobacteria	Actinomycetales	Propionibacteriaceae	Propionibacterium	acnes	1	NA	NA	NA
Summer	Surface	Sai Wan	NA	Remote Control	OTU_10035	Bacteria	Actinobacteria	Actinobacteria	Actinomycetales	Propionibacteriaceae	Propionibacterium	acnes	1	NA	NA	NA
Winter	Surface	Sai Wan	NA	Shower Curtain	OTU_10035	Bacteria	Actinobacteria	Actinobacteria	Actinomycetales	Propionibacteriaceae	Propionibacterium	acnes	3	NA	NA	NA
Summer	Surface	Sai Wan	NA	Toilet Flush Button	OTU_10035	Bacteria	Actinobacteria	Actinobacteria	Actinomycetales	Propionibacteriaceae	Propionibacterium	acnes	1	NA	NA	NA
Winter	Surface	Sai Wan	NA	Toilet Flush Button	OTU_10035	Bacteria	Actinobacteria	Actinobacteria	Actinomycetales	Propionibacteriaceae	Propionibacterium	acnes	5	NA	NA	NA
Winter	Skin	Sai Wan	Sai Wan y	Forehead	OTU_10035	Bacteria	Actinobacteria	Actinobacteria	Actinomycetales	Propionibacteriaceae	Propionibacterium	acnes	5	0.0590909090909091	0.011	FALSE
Autumn	Skin	Sai Wan	Sai Wan y	Left Forearm	OTU_10035	Bacteria	Actinobacteria	Actinobacteria	Actinomycetales	Propionibacteriaceae	Propionibacterium	acnes	1	4.54545454545454e-4	0.011	FALSE
Spring	Skin	Sai Wan	Sai Wan y	Left Forearm	OTU_10035	Bacteria	Actinobacteria	Actinobacteria	Actinomycetales	Propionibacteriaceae	Propionibacterium	acnes	2	0.00454545454545454	0.011	FALSE
Winter	Skin	Sai Wan	Sai Wan y	Left Forearm	OTU_10035	Bacteria	Actinobacteria	Actinobacteria	Actinomycetales	Propionibacteriaceae	Propionibacterium	acnes	3	0.0590909090909091	0.011	FALSE
Summer	Skin	Sai Wan	Sai Wan y	Left Palm	OTU_10035	Bacteria	Actinobacteria	Actinobacteria	Actinomycetales	Propionibacteriaceae	Propionibacterium	acnes	1	0.00181818181818182	0.011	FALSE
Winter	Skin	Sai Wan	Sai Wan y	Left Palm	OTU_10035	Bacteria	Actinobacteria	Actinobacteria	Actinomycetales	Propionibacteriaceae	Propionibacterium	acnes	9	0.0590909090909091	0.011	FALSE
Winter	Skin	Sai Wan	Sai Wan y	Right Forearm	OTU_10035	Bacteria	Actinobacteria	Actinobacteria	Actinomycetales	Propionibacteriaceae	Propionibacterium	acnes	5	0.0590909090909091	0.011	FALSE
Spring	Skin	Sai Wan	Sai Wan y	Right Palm	OTU_10035	Bacteria	Actinobacteria	Actinobacteria	Actinomycetales	Propionibacteriaceae	Propionibacterium	acnes	3	0.00454545454545454	0.011	FALSE
Summer	Skin	Sai Wan	Sai Wan y	Right Palm	OTU_10035	Bacteria	Actinobacteria	Actinobacteria	Actinomycetales	Propionibacteriaceae	Propionibacterium	acnes	1	0.00181818181818182	0.011	FALSE
Winter	Skin	Sai Wan	Sai Wan y	Right Palm	OTU_10035	Bacteria	Actinobacteria	Actinobacteria	Actinomycetales	Propionibacteriaceae	Propionibacterium	acnes	4	0.0590909090909091	0.011	FALSE
Autumn	Skin	Sai Wan	Sai Wan z	Forehead	OTU_10035	Bacteria	Actinobacteria	Actinobacteria	Actinomycetales	Propionibacteriaceae	Propionibacterium	acnes	1	4.54545454545454e-4	0.011	FALSE
Spring	Skin	Sai Wan	Sai Wan z	Forehead	OTU_10035	Bacteria	Actinobacteria	Actinobacteria	Actinomycetales	Propionibacteriaceae	Propionibacterium	acnes	6	0.0340909090909091	0.011	FALSE
Summer	Skin	Sai Wan	Sai Wan z	Forehead	OTU_10035	Bacteria	Actinobacteria	Actinobacteria	Actinomycetales	Propionibacteriaceae	Propionibacterium	acnes	2	0.0227272727272727	0.011	FALSE
Winter	Skin	Sai Wan	Sai Wan z	Forehead	OTU_10035	Bacteria	Actinobacteria	Actinobacteria	Actinomycetales	Propionibacteriaceae	Propionibacterium	acnes	1	0.00545454545454545	0.011	FALSE
Spring	Skin	Sai Wan	Sai Wan z	Left Forearm	OTU_10035	Bacteria	Actinobacteria	Actinobacteria	Actinomycetales	Propionibacteriaceae	Propionibacterium	acnes	1	0.0340909090909091	0.011	FALSE
Summer	Skin	Sai Wan	Sai Wan z	Left Forearm	OTU_10035	Bacteria	Actinobacteria	Actinobacteria	Actinomycetales	Propionibacteriaceae	Propionibacterium	acnes	1	0.0227272727272727	0.011	FALSE
Winter	Skin	Sai Wan	Sai Wan z	Left Forearm	OTU_10035	Bacteria	Actinobacteria	Actinobacteria	Actinomycetales	Propionibacteriaceae	Propionibacterium	acnes	1	0.00545454545454545	0.011	FALSE
Spring	Skin	Sai Wan	Sai Wan z	Left Palm	OTU_10035	Bacteria	Actinobacteria	Actinobacteria	Actinomycetales	Propionibacteriaceae	Propionibacterium	acnes	1	0.0340909090909091	0.011	FALSE
Summer	Skin	Sai Wan	Sai Wan z	Left Palm	OTU_10035	Bacteria	Actinobacteria	Actinobacteria	Actinomycetales	Propionibacteriaceae	Propionibacterium	acnes	2	0.0227272727272727	0.011	FALSE
Spring	Skin	Sai Wan	Sai Wan z	Right Forearm	OTU_10035	Bacteria	Actinobacteria	Actinobacteria	Actinomycetales	Propionibacteriaceae	Propionibacterium	acnes	4	0.0340909090909091	0.011	TRUE
Summer	Skin	Sai Wan	Sai Wan z	Right Forearm	OTU_10035	Bacteria	Actinobacteria	Actinobacteria	Actinomycetales	Propionibacteriaceae	Propionibacterium	acnes	2	0.0227272727272727	0.011	FALSE
Winter	Skin	Sai Wan	Sai Wan z	Right Forearm	OTU_10035	Bacteria	Actinobacteria	Actinobacteria	Actinomycetales	Propionibacteriaceae	Propionibacterium	acnes	2	0.00545454545454545	0.011	FALSE
Spring	Skin	Sai Wan	Sai Wan z	Right Palm	OTU_10035	Bacteria	Actinobacteria	Actinobacteria	Actinomycetales	Propionibacteriaceae	Propionibacterium	acnes	3	0.0340909090909091	0.011	FALSE
Summer	Skin	Sai Wan	Sai Wan z	Right Palm	OTU_10035	Bacteria	Actinobacteria	Actinobacteria	Actinomycetales	Propionibacteriaceae	Propionibacterium	acnes	3	0.0227272727272727	0.011	FALSE
Spring	Air	Tai Koo	NA	Living Room	OTU_10035	Bacteria	Actinobacteria	Actinobacteria	Actinomycetales	Propionibacteriaceae	Propionibacterium	acnes	1	NA	NA	NA
Spring	Surface	Tai Koo	NA	Bed Headboard	OTU_10035	Bacteria	Actinobacteria	Actinobacteria	Actinomycetales	Propionibacteriaceae	Propionibacterium	acnes	1	NA	NA	NA
Winter	Surface	Tai Koo	NA	Blanket	OTU_10035	Bacteria	Actinobacteria	Actinobacteria	Actinomycetales	Propionibacteriaceae	Propionibacterium	acnes	1	NA	NA	NA
Winter	Surface	Tai Koo	NA	Fridge Door Seal	OTU_10035	Bacteria	Actinobacteria	Actinobacteria	Actinomycetales	Propionibacteriaceae	Propionibacterium	acnes	1	NA	NA	NA
Spring	Surface	Tai Koo	NA	Kitchen Ventilator	OTU_10035	Bacteria	Actinobacteria	Actinobacteria	Actinomycetales	Propionibacteriaceae	Propionibacterium	acnes	2	NA	NA	NA
Winter	Surface	Tai Koo	NA	Kitchen Ventilator	OTU_10035	Bacteria	Actinobacteria	Actinobacteria	Actinomycetales	Propionibacteriaceae	Propionibacterium	acnes	1	NA	NA	NA
Spring	Surface	Tai Koo	NA	Remote Control	OTU_10035	Bacteria	Actinobacteria	Actinobacteria	Actinomycetales	Propionibacteriaceae	Propionibacterium	acnes	1	NA	NA	NA
Summer	Surface	Tai Koo	NA	Remote Control	OTU_10035	Bacteria	Actinobacteria	Actinobacteria	Actinomycetales	Propionibacteriaceae	Propionibacterium	acnes	1	NA	NA	NA
Winter	Surface	Tai Koo	NA	Remote Control	OTU_10035	Bacteria	Actinobacteria	Actinobacteria	Actinomycetales	Propionibacteriaceae	Propionibacterium	acnes	2	NA	NA	NA
Summer	Surface	Tai Koo	NA	TV Screen	OTU_10035	Bacteria	Actinobacteria	Actinobacteria	Actinomycetales	Propionibacteriaceae	Propionibacterium	acnes	1	NA	NA	NA
Spring	Skin	Tai Koo	Tai Koo x	Forehead	OTU_10035	Bacteria	Actinobacteria	Actinobacteria	Actinomycetales	Propionibacteriaceae	Propionibacterium	acnes	1	0.00727272727272727	0.011	FALSE
Summer	Skin	Tai Koo	Tai Koo x	Forehead	OTU_10035	Bacteria	Actinobacteria	Actinobacteria	Actinomycetales	Propionibacteriaceae	Propionibacterium	acnes	2	0.00909090909090909	0.011	FALSE
Spring	Skin	Tai Koo	Tai Koo x	Left Forearm	OTU_10035	Bacteria	Actinobacteria	Actinobacteria	Actinomycetales	Propionibacteriaceae	Propionibacterium	acnes	1	0.00727272727272727	0.011	FALSE
Summer	Skin	Tai Koo	Tai Koo x	Left Forearm	OTU_10035	Bacteria	Actinobacteria	Actinobacteria	Actinomycetales	Propionibacteriaceae	Propionibacterium	acnes	1	0.00909090909090909	0.011	FALSE
Summer	Skin	Tai Koo	Tai Koo x	Left Palm	OTU_10035	Bacteria	Actinobacteria	Actinobacteria	Actinomycetales	Propionibacteriaceae	Propionibacterium	acnes	1	0.00909090909090909	0.011	FALSE
Spring	Skin	Tai Koo	Tai Koo x	Right Forearm	OTU_10035	Bacteria	Actinobacteria	Actinobacteria	Actinomycetales	Propionibacteriaceae	Propionibacterium	acnes	1	0.00727272727272727	0.011	FALSE
Spring	Skin	Tai Koo	Tai Koo x	Right Palm	OTU_10035	Bacteria	Actinobacteria	Actinobacteria	Actinomycetales	Propionibacteriaceae	Propionibacterium	acnes	1	0.00727272727272727	0.011	FALSE
Summer	Skin	Tai Koo	Tai Koo x	Right Palm	OTU_10035	Bacteria	Actinobacteria	Actinobacteria	Actinomycetales	Propionibacteriaceae	Propionibacterium	acnes	1	0.00909090909090909	0.011	FALSE
Spring	Skin	Tai Koo	Tai Koo y	Forehead	OTU_10035	Bacteria	Actinobacteria	Actinobacteria	Actinomycetales	Propionibacteriaceae	Propionibacterium	acnes	4	0.0340909090909091	0.011	FALSE
Summer	Skin	Tai Koo	Tai Koo y	Forehead	OTU_10035	Bacteria	Actinobacteria	Actinobacteria	Actinomycetales	Propionibacteriaceae	Propionibacterium	acnes	3	0.00136363636363636	0.011	FALSE
Winter	Skin	Tai Koo	Tai Koo y	Forehead	OTU_10035	Bacteria	Actinobacteria	Actinobacteria	Actinomycetales	Propionibacteriaceae	Propionibacterium	acnes	5	0.0109090909090909	0.011	FALSE
Autumn	Skin	Tai Koo	Tai Koo y	Left Forearm	OTU_10035	Bacteria	Actinobacteria	Actinobacteria	Actinomycetales	Propionibacteriaceae	Propionibacterium	acnes	3	0.00363636363636364	0.011	FALSE
Spring	Skin	Tai Koo	Tai Koo y	Left Forearm	OTU_10035	Bacteria	Actinobacteria	Actinobacteria	Actinomycetales	Propionibacteriaceae	Propionibacterium	acnes	1	0.0340909090909091	0.011	FALSE
Winter	Skin	Tai Koo	Tai Koo y	Left Forearm	OTU_10035	Bacteria	Actinobacteria	Actinobacteria	Actinomycetales	Propionibacteriaceae	Propionibacterium	acnes	2	0.0109090909090909	0.011	FALSE
Spring	Skin	Tai Koo	Tai Koo y	Left Palm	OTU_10035	Bacteria	Actinobacteria	Actinobacteria	Actinomycetales	Propionibacteriaceae	Propionibacterium	acnes	5	0.0340909090909091	0.011	FALSE
Winter	Skin	Tai Koo	Tai Koo y	Left Palm	OTU_10035	Bacteria	Actinobacteria	Actinobacteria	Actinomycetales	Propionibacteriaceae	Propionibacterium	acnes	1	0.0109090909090909	0.011	FALSE
Spring	Skin	Tai Koo	Tai Koo y	Right Forearm	OTU_10035	Bacteria	Actinobacteria	Actinobacteria	Actinomycetales	Propionibacteriaceae	Propionibacterium	acnes	1	0.0340909090909091	0.011	FALSE
Autumn	Skin	Tai Koo	Tai Koo y	Right Palm	OTU_10035	Bacteria	Actinobacteria	Actinobacteria	Actinomycetales	Propionibacteriaceae	Propionibacterium	acnes	1	0.00363636363636364	0.011	FALSE
Spring	Skin	Tai Koo	Tai Koo y	Right Palm	OTU_10035	Bacteria	Actinobacteria	Actinobacteria	Actinomycetales	Propionibacteriaceae	Propionibacterium	acnes	4	0.0340909090909091	0.011	FALSE
Autumn	Skin	Tai Koo	Tai Koo z	Forehead	OTU_10035	Bacteria	Actinobacteria	Actinobacteria	Actinomycetales	Propionibacteriaceae	Propionibacterium	acnes	2	0.0218181818181818	0.011	FALSE
Spring	Skin	Tai Koo	Tai Koo z	Forehead	OTU_10035	Bacteria	Actinobacteria	Actinobacteria	Actinomycetales	Propionibacteriaceae	Propionibacterium	acnes	1	0.00363636363636364	0.011	FALSE
Winter	Skin	Tai Koo	Tai Koo z	Forehead	OTU_10035	Bacteria	Actinobacteria	Actinobacteria	Actinomycetales	Propionibacteriaceae	Propionibacterium	acnes	2	0.0127272727272727	0.011	FALSE
Autumn	Skin	Tai Koo	Tai Koo z	Left Forearm	OTU_10035	Bacteria	Actinobacteria	Actinobacteria	Actinomycetales	Propionibacteriaceae	Propionibacterium	acnes	1	0.0218181818181818	0.011	FALSE
Spring	Skin	Tai Koo	Tai Koo z	Left Forearm	OTU_10035	Bacteria	Actinobacteria	Actinobacteria	Actinomycetales	Propionibacteriaceae	Propionibacterium	acnes	3	0.00363636363636364	0.011	FALSE
Winter	Skin	Tai Koo	Tai Koo z	Left Forearm	OTU_10035	Bacteria	Actinobacteria	Actinobacteria	Actinomycetales	Propionibacteriaceae	Propionibacterium	acnes	2	0.0127272727272727	0.011	FALSE
Autumn	Skin	Tai Koo	Tai Koo z	Left Palm	OTU_10035	Bacteria	Actinobacteria	Actinobacteria	Actinomycetales	Propionibacteriaceae	Propionibacterium	acnes	2	0.0218181818181818	0.011	FALSE
Winter	Skin	Tai Koo	Tai Koo z	Left Palm	OTU_10035	Bacteria	Actinobacteria	Actinobacteria	Actinomycetales	Propionibacteriaceae	Propionibacterium	acnes	1	0.0127272727272727	0.011	FALSE
Summer	Skin	Tai Koo	Tai Koo z	Right Forearm	OTU_10035	Bacteria	Actinobacteria	Actinobacteria	Actinomycetales	Propionibacteriaceae	Propionibacterium	acnes	1	4.54545454545454e-4	0.011	FALSE
Winter	Skin	Tai Koo	Tai Koo z	Right Forearm	OTU_10035	Bacteria	Actinobacteria	Actinobacteria	Actinomycetales	Propionibacteriaceae	Propionibacterium	acnes	2	0.0127272727272727	0.011	FALSE
Autumn	Skin	Tai Koo	Tai Koo z	Right Palm	OTU_10035	Bacteria	Actinobacteria	Actinobacteria	Actinomycetales	Propionibacteriaceae	Propionibacterium	acnes	7	0.0218181818181818	0.011	FALSE
Spring	Air	Tuen Mun B	NA	Bedroom	OTU_10035	Bacteria	Actinobacteria	Actinobacteria	Actinomycetales	Propionibacteriaceae	Propionibacterium	acnes	1	NA	NA	NA
Spring	Air	Tuen Mun B	NA	Kitchen	OTU_10035	Bacteria	Actinobacteria	Actinobacteria	Actinomycetales	Propionibacteriaceae	Propionibacterium	acnes	1	NA	NA	NA
Spring	Surface	Tuen Mun B	NA	Remote Control	OTU_10035	Bacteria	Actinobacteria	Actinobacteria	Actinomycetales	Propionibacteriaceae	Propionibacterium	acnes	2	NA	NA	NA
Spring	Surface	Tuen Mun B	NA	Shower Curtain	OTU_10035	Bacteria	Actinobacteria	Actinobacteria	Actinomycetales	Propionibacteriaceae	Propionibacterium	acnes	1	NA	NA	NA
Spring	Surface	Tuen Mun B	NA	Toilet Flush Button	OTU_10035	Bacteria	Actinobacteria	Actinobacteria	Actinomycetales	Propionibacteriaceae	Propionibacterium	acnes	3	NA	NA	NA
Summer	Surface	Tuen Mun B	NA	Toilet Flush Button	OTU_10035	Bacteria	Actinobacteria	Actinobacteria	Actinomycetales	Propionibacteriaceae	Propionibacterium	acnes	1	NA	NA	NA
Winter	Surface	Tuen Mun B	NA	Toilet Flush Button	OTU_10035	Bacteria	Actinobacteria	Actinobacteria	Actinomycetales	Propionibacteriaceae	Propionibacterium	acnes	1	NA	NA	NA
Summer	Skin	Tuen Mun B	Tuen Mun B w	Forehead	OTU_10035	Bacteria	Actinobacteria	Actinobacteria	Actinomycetales	Propionibacteriaceae	Propionibacterium	acnes	1	4.54545454545454e-4	0.011	FALSE
Winter	Skin	Tuen Mun B	Tuen Mun B w	Forehead	OTU_10035	Bacteria	Actinobacteria	Actinobacteria	Actinomycetales	Propionibacteriaceae	Propionibacterium	acnes	1	0.0127272727272727	0.011	FALSE
Spring	Skin	Tuen Mun B	Tuen Mun B w	Left Forearm	OTU_10035	Bacteria	Actinobacteria	Actinobacteria	Actinomycetales	Propionibacteriaceae	Propionibacterium	acnes	1	4.54545454545454e-4	0.011	FALSE
Winter	Skin	Tuen Mun B	Tuen Mun B w	Left Forearm	OTU_10035	Bacteria	Actinobacteria	Actinobacteria	Actinomycetales	Propionibacteriaceae	Propionibacterium	acnes	1	0.0127272727272727	0.011	FALSE
Winter	Skin	Tuen Mun B	Tuen Mun B w	Left Palm	OTU_10035	Bacteria	Actinobacteria	Actinobacteria	Actinomycetales	Propionibacteriaceae	Propionibacterium	acnes	1	0.0127272727272727	0.011	FALSE
Winter	Skin	Tuen Mun B	Tuen Mun B w	Right Forearm	OTU_10035	Bacteria	Actinobacteria	Actinobacteria	Actinomycetales	Propionibacteriaceae	Propionibacterium	acnes	4	0.0127272727272727	0.011	FALSE
Autumn	Skin	Tuen Mun B	Tuen Mun B x	Forehead	OTU_10035	Bacteria	Actinobacteria	Actinobacteria	Actinomycetales	Propionibacteriaceae	Propionibacterium	acnes	3	0.0181818181818182	0.011	FALSE
Autumn	Skin	Tuen Mun B	Tuen Mun B x	Left Forearm	OTU_10035	Bacteria	Actinobacteria	Actinobacteria	Actinomycetales	Propionibacteriaceae	Propionibacterium	acnes	3	0.0181818181818182	0.011	FALSE
Spring	Skin	Tuen Mun B	Tuen Mun B x	Left Forearm	OTU_10035	Bacteria	Actinobacteria	Actinobacteria	Actinomycetales	Propionibacteriaceae	Propionibacterium	acnes	1	0.00181818181818182	0.011	FALSE
Summer	Skin	Tuen Mun B	Tuen Mun B x	Left Forearm	OTU_10035	Bacteria	Actinobacteria	Actinobacteria	Actinomycetales	Propionibacteriaceae	Propionibacterium	acnes	1	4.54545454545454e-4	0.011	FALSE
Winter	Skin	Tuen Mun B	Tuen Mun B x	Left Forearm	OTU_10035	Bacteria	Actinobacteria	Actinobacteria	Actinomycetales	Propionibacteriaceae	Propionibacterium	acnes	4	0.0122727272727273	0.011	FALSE
Autumn	Skin	Tuen Mun B	Tuen Mun B x	Left Palm	OTU_10035	Bacteria	Actinobacteria	Actinobacteria	Actinomycetales	Propionibacteriaceae	Propionibacterium	acnes	3	0.0181818181818182	0.011	FALSE
Spring	Skin	Tuen Mun B	Tuen Mun B x	Left Palm	OTU_10035	Bacteria	Actinobacteria	Actinobacteria	Actinomycetales	Propionibacteriaceae	Propionibacterium	acnes	1	0.00181818181818182	0.011	FALSE
Autumn	Skin	Tuen Mun B	Tuen Mun B x	Right Forearm	OTU_10035	Bacteria	Actinobacteria	Actinobacteria	Actinomycetales	Propionibacteriaceae	Propionibacterium	acnes	1	0.0181818181818182	0.011	FALSE
Winter	Skin	Tuen Mun B	Tuen Mun B x	Right Forearm	OTU_10035	Bacteria	Actinobacteria	Actinobacteria	Actinomycetales	Propionibacteriaceae	Propionibacterium	acnes	4	0.0122727272727273	0.011	FALSE
Winter	Skin	Tuen Mun B	Tuen Mun B x	Right Palm	OTU_10035	Bacteria	Actinobacteria	Actinobacteria	Actinomycetales	Propionibacteriaceae	Propionibacterium	acnes	1	0.0122727272727273	0.011	FALSE
Spring	Skin	Tuen Mun B	Tuen Mun B y	Forehead	OTU_10035	Bacteria	Actinobacteria	Actinobacteria	Actinomycetales	Propionibacteriaceae	Propionibacterium	acnes	1	0.00181818181818182	0.011	FALSE
Winter	Skin	Tuen Mun B	Tuen Mun B y	Forehead	OTU_10035	Bacteria	Actinobacteria	Actinobacteria	Actinomycetales	Propionibacteriaceae	Propionibacterium	acnes	1	0.00818181818181818	0.011	FALSE
Summer	Skin	Tuen Mun B	Tuen Mun B y	Left Forearm	OTU_10035	Bacteria	Actinobacteria	Actinobacteria	Actinomycetales	Propionibacteriaceae	Propionibacterium	acnes	1	0.00545454545454545	0.011	FALSE
Winter	Skin	Tuen Mun B	Tuen Mun B y	Left Forearm	OTU_10035	Bacteria	Actinobacteria	Actinobacteria	Actinomycetales	Propionibacteriaceae	Propionibacterium	acnes	1	0.00818181818181818	0.011	FALSE
Summer	Skin	Tuen Mun B	Tuen Mun B y	Left Palm	OTU_10035	Bacteria	Actinobacteria	Actinobacteria	Actinomycetales	Propionibacteriaceae	Propionibacterium	acnes	1	0.00545454545454545	0.011	FALSE
Spring	Skin	Tuen Mun B	Tuen Mun B y	Right Forearm	OTU_10035	Bacteria	Actinobacteria	Actinobacteria	Actinomycetales	Propionibacteriaceae	Propionibacterium	acnes	1	0.00181818181818182	0.011	FALSE
Summer	Skin	Tuen Mun B	Tuen Mun B y	Right Forearm	OTU_10035	Bacteria	Actinobacteria	Actinobacteria	Actinomycetales	Propionibacteriaceae	Propionibacterium	acnes	2	0.00545454545454545	0.011	FALSE
Winter	Skin	Tuen Mun B	Tuen Mun B y	Right Forearm	OTU_10035	Bacteria	Actinobacteria	Actinobacteria	Actinomycetales	Propionibacteriaceae	Propionibacterium	acnes	4	0.00818181818181818	0.011	FALSE
Spring	Surface	Wu Kai Sha	NA	Bed Headboard	OTU_10035	Bacteria	Actinobacteria	Actinobacteria	Actinomycetales	Propionibacteriaceae	Propionibacterium	acnes	1	NA	NA	NA
Winter	Surface	Wu Kai Sha	NA	Bed Headboard	OTU_10035	Bacteria	Actinobacteria	Actinobacteria	Actinomycetales	Propionibacteriaceae	Propionibacterium	acnes	1	NA	NA	NA
Winter	Surface	Wu Kai Sha	NA	Blanket	OTU_10035	Bacteria	Actinobacteria	Actinobacteria	Actinomycetales	Propionibacteriaceae	Propionibacterium	acnes	1	NA	NA	NA
Winter	Surface	Wu Kai Sha	NA	Shower Curtain	OTU_10035	Bacteria	Actinobacteria	Actinobacteria	Actinomycetales	Propionibacteriaceae	Propionibacterium	acnes	2	NA	NA	NA
Winter	Surface	Wu Kai Sha	NA	Toilet Flush Button	OTU_10035	Bacteria	Actinobacteria	Actinobacteria	Actinomycetales	Propionibacteriaceae	Propionibacterium	acnes	1	NA	NA	NA
Summer	Skin	Wu Kai Sha	Wu Kai Sha w	Forehead	OTU_10035	Bacteria	Actinobacteria	Actinobacteria	Actinomycetales	Propionibacteriaceae	Propionibacterium	acnes	1	4.54545454545454e-4	0.011	FALSE
Winter	Skin	Wu Kai Sha	Wu Kai Sha w	Left Forearm	OTU_10035	Bacteria	Actinobacteria	Actinobacteria	Actinomycetales	Propionibacteriaceae	Propionibacterium	acnes	1	4.54545454545454e-4	0.011	FALSE
Autumn	Skin	Wu Kai Sha	Wu Kai Sha w	Right Forearm	OTU_10035	Bacteria	Actinobacteria	Actinobacteria	Actinomycetales	Propionibacteriaceae	Propionibacterium	acnes	1	4.54545454545454e-4	0.011	FALSE
Autumn	Skin	Wu Kai Sha	Wu Kai Sha y	Forehead	OTU_10035	Bacteria	Actinobacteria	Actinobacteria	Actinomycetales	Propionibacteriaceae	Propionibacterium	acnes	2	0.00272727272727273	0.011	FALSE
Autumn	Skin	Wu Kai Sha	Wu Kai Sha y	Left Palm	OTU_10035	Bacteria	Actinobacteria	Actinobacteria	Actinomycetales	Propionibacteriaceae	Propionibacterium	acnes	1	0.00272727272727273	0.011	FALSE
Winter	Surface	Sha Tin Wai	NA	TV Screen	OTU_10038	Bacteria	Cyanobacteria	ML635J-21	NA	NA	NA	NA	1	NA	NA	NA
Spring	Surface	Ma On Shan	NA	Shower Curtain	OTU_1004	Bacteria	Bacteroidetes	Cytophagia	Cytophagales	Cytophagaceae	NA	NA	1	NA	NA	NA
Summer	Skin	Ma On Shan	Ma On Shan w	Left Palm	OTU_1004	Bacteria	Bacteroidetes	Cytophagia	Cytophagales	Cytophagaceae	NA	NA	1	0.0285714285714286	0.002	FALSE
Winter	Skin	Sha Tin Wai	Sha Tin Wai x	Left Palm	OTU_1004	Bacteria	Bacteroidetes	Cytophagia	Cytophagales	Cytophagaceae	NA	NA	2	0.0571428571428571	0.002	FALSE
Autumn	Surface	Sai Wan	NA	Fridge Door Seal	OTU_1004	Bacteria	Bacteroidetes	Cytophagia	Cytophagales	Cytophagaceae	NA	NA	1	NA	NA	NA
[truncated: 205,383 more rows]
